# Supplementary material for: MsDAD1 acts as a heat-induced “senescence brake” in alfalfa
Source: Front Plant Sci. 2025 Sep 5;16:1664465. doi: 10.3389/fpls.2025.1664465 (PMC12447589; doi:10.3389/fpls.2025.1664465)
Supplement: Supplementary Table 1 — List of primers used in this study. [file Table1.xlsx]

## Sheet: Sheet1
Primer ID	Sequence
MsDAD1-qRT-F	CATTGATCATTATGTCGTGTTCG
MsDAD1-qRT-R	CCTTGTTCTCTTTATTCACTTGGA
MsActin2-qRT-F	CAAAAGATGGCAGATGCTGAGGAT
MsActin2-qRT-R	CATGACACCAGTATGACGAGGTCG
MsG0880044487-qRT-F	ATTCTCCAATCTTTTACCAACCT
MsG0880044487-qRT-R	CTTTTCTTTTTCCTTTTCCTCTG
MsG0580027470-qRT-F	GCTATCCACTCCGACAAAGCCAAG
MsG0580027470-qRT-R	ACGATGAATCCGATGTGTAACCCG
MsG0280010617-qRT-F	TTTGTTCAGTCTGATTCTGCATTG
MsG0280010617-qRT-R	TAACTTGTCCCATTTTCTCCATTG
MsG0480018905-qRT-F	ATGGACAGTGAACAAAGAAGAACG
MsG0480018905-qRT-R	GGAGCCAGAAAGCTAAGTAGGATG
MsG0880043920-qRT-F	ATTGGATTCAGATATTGGCTATT
MsG0880043920-qRT-R	CTTTGTTTTGTCCTTTGGGTTTT
MsG0280007650-qRT-F	TATTGTTTTTGTATATTGCTGGT
MsG0280007650-qRT-R	TTTCTGTGTAGTTTTCTTCTCGT
(LOX1)MsG0480021109-qRT-F	TTGAAGAGGCCATAAAACAGAAGA
(LOX1)MsG0480021109-qRT-R	AAACACCAGTTGAGTGCCAAGTAG
(LOX1)MsG0880042626-qRT-F	CAGAAGCCAAAAGGTGAAGGGGA
(LOX1)MsG0880042626-qRT-R	GAATCGGTGCGGAGGTAACAAAA
(LOX1)MsG0880042633-qRT-F	ATAACACCAGCACCATAACTAAA
(LOX1)MsG0880042633-qRT-R	CTAACAGGACCAAAACTATCACC
(LOX1)MsG0880042635-qRT-F	AAGGGAGATGATTGCTGGGGTG
(LOX1)MsG0880042635-qRT-R	ATGGAAAGAGTGGGTCGTGGTG
(NCED1)MsG0280009782-qRT-F	TTTCGGTGAAGCGGCAAGAGTAAC
(NCED1)MsG0280009782-qRT-R	CCCAACCAACATTGACGGTGTTTA
(PYL)MsG0880043028-qRT-F	CTATTCTTCCATAATCACAGTCCA
(PYL)MsG0880043028-qRT-R	CTCCACAAGTAACAAGTTTCGTCC
(FT)MsG0780040129-qRT-F	GTAGGGCGTGTAATAGGGGATGT
(FT)MsG0780040129-qRT-R	GGGTGTAGAGGTTTCTGAGATCG
(ELF4) MsG0380015465-qRT-F	TTCAAAGGTTGCTTCTCTTATTC
(ELF4) MsG0380015465-qRT-R	TTTTTCTTCATTGCCACGGTTAT
