# Supplementary material for: MsDAD1 acts as a heat-induced “senescence brake” in alfalfa
Source: Front Plant Sci. 2025 Sep 5;16:1664465. doi: 10.3389/fpls.2025.1664465 (PMC12447589; doi:10.3389/fpls.2025.1664465)
Supplement: Supplementary Table 3 — KEGG analysis of DEGs between the wild-type and MsDAD1-OE line. [file Table3.xls]

## Sheet: 11
gene_id	go_term_mix	go_level1_mix	go_level2_mix	diffexp_log2fc_SY4D-vs-DAD1_OE
MsG0480021254.01	[P]GO:2001141//regulation of RNA biosynthetic process;GO:1903506//regulation of nucleic acid-templated transcription;GO:0050789//regulation of biological process;GO:0065007//biological regulation;GO:0010556//regulation of macromolecule biosynthetic process;GO:0050794//regulation of cellular process;GO:0060255//regulation of macromolecule metabolic process;GO:0051171//regulation of nitrogen compou…	biological_process;cellular_component;molecular_function	[C]intracellular;cellular anatomical entity;[P]biological regulation;[F]binding;transcription regulator activity;	1.83972
MsG0280011330.01	[P]GO:2000112//regulation of cellular macromolecule biosynthetic process;GO:0009890//negative regulation of biosynthetic process;GO:0009892//negative regulation of metabolic process;GO:0031323//regulation of cellular metabolic process;GO:0019222//regulation of metabolic process;GO:0048519//negative regulation of biological process;GO:0045892//negative regulation of transcription, DNA-templated;GO…	biological_process	[P]biological regulation;	-1.20478
MsG0680031429.01	[P]GO:1903825//organic acid transmembrane transport;GO:1905039//carboxylic acid transmembrane transport;GO:0006811//ion transport;GO:0006820//anion transport;GO:0015849//organic acid transport;GO:0009987//cellular process;GO:0003333//amino acid transmembrane transport;GO:0071702//organic substance transport;GO:0015711//organic anion transport;GO:0006865//amino acid transport;GO:0046942//carboxyli…	biological_process;molecular_function;cellular_component	[C]cellular anatomical entity;[P]cellular process;localization;[F]transporter activity;	3.90689
MsG0380014627.01	[P]GO:1903825//organic acid transmembrane transport;GO:0006811//ion transport;GO:0034220//ion transmembrane transport;GO:0098656//anion transmembrane transport;GO:0006820//anion transport;GO:0055085//transmembrane transport;GO:1905039//carboxylic acid transmembrane transport;GO:0051234//establishment of localization;GO:0003333//amino acid transmembrane transport;GO:0015849//organic acid transport…	cellular_component;molecular_function;biological_process	[C]cellular anatomical entity;[P]localization;cellular process;[F]transporter activity;	-1.76876
MsG0780040620.01	[P]GO:1903507//negative regulation of nucleic acid-templated transcription;GO:2000113//negative regulation of cellular macromolecule biosynthetic process;GO:0006325//chromatin organization;GO:0009890//negative regulation of biosynthetic process;GO:0051253//negative regulation of RNA metabolic process;GO:0031324//negative regulation of cellular metabolic process;GO:1903506//regulation of nucleic a…	molecular_function;cellular_component;biological_process	[C]protein-containing complex;cellular anatomical entity;intracellular;[P]cellular process;biological regulation;[F]binding;	2.66808
MsG0880042531.01	[P]GO:1903506//regulation of nucleic acid-templated transcription;GO:0019222//regulation of metabolic process;GO:0010468//regulation of gene expression;GO:0050794//regulation of cellular process;GO:0031326//regulation of cellular biosynthetic process;GO:0031323//regulation of cellular metabolic process;GO:0065007//biological regulation;GO:2001141//regulation of RNA biosynthetic process;GO:0080090…	molecular_function;biological_process;cellular_component	[C]intracellular;cellular anatomical entity;[P]biological regulation;[F]binding;	-1.01693
MsG0380012835.01	[P]GO:1901576//organic substance biosynthetic process;GO:1901362//organic cyclic compound biosynthetic process;GO:0007275//multicellular organism development;GO:0003006//developmental process involved in reproduction;GO:0009791//post-embryonic development;GO:0008152//metabolic process;GO:0048316//seed development;GO:0061458//reproductive system development;GO:1901615//organic hydroxy compound met…	cellular_component;biological_process;molecular_function	[C]cellular anatomical entity;intracellular;[P]reproductive process;reproduction;multicellular organismal process;developmental process;metabolic process;[F]catalytic activity;	2.06146
MsG0780040431.01	[P]GO:1901576//organic substance biosynthetic process;GO:0071704//organic substance metabolic process;GO:0008152//metabolic process;GO:0009058//biosynthetic process;GO:0008610//lipid biosynthetic process;GO:0044238//primary metabolic process;GO:0006629//lipid metabolic process;[C]GO:0016021//integral component of membrane;GO:0016020//membrane;GO:0110165//cellular anatomical entity;GO:0031224//int…	cellular_component;molecular_function;biological_process	[C]cellular anatomical entity;[P]metabolic process;[F]catalytic activity;binding;	9.8434
MsG0380018048.01	[P]GO:1901575//organic substance catabolic process;GO:0016998//cell wall macromolecule catabolic process;GO:0071704//organic substance metabolic process;GO:0044264//cellular polysaccharide metabolic process;GO:0045493//xylan catabolic process;GO:0044248//cellular catabolic process;GO:0010410//hemicellulose metabolic process;GO:0071554//cell wall organization or biogenesis;GO:0044262//cellular car…	biological_process;cellular_component;molecular_function	[C]cellular anatomical entity;[P]metabolic process;cellular process;[F]catalytic activity;	1.44153
MsG0380015911.01	[P]GO:1901575//organic substance catabolic process;GO:0016052//carbohydrate catabolic process;GO:0005976//polysaccharide metabolic process;GO:0009057//macromolecule catabolic process;GO:0043170//macromolecule metabolic process;GO:0000272//polysaccharide catabolic process;GO:0071704//organic substance metabolic process;GO:0009056//catabolic process;GO:0044042//glucan metabolic process;GO:0044238//…	molecular_function;biological_process	[P]metabolic process;[F]catalytic activity;	1.13604
MsG0180006002.01	[P]GO:1901575//organic substance catabolic process;GO:0010393//galacturonan metabolic process;GO:0005975//carbohydrate metabolic process;GO:0009057//macromolecule catabolic process;GO:0044238//primary metabolic process;GO:0045488//pectin metabolic process;GO:0045490//pectin catabolic process;GO:0000272//polysaccharide catabolic process;GO:0009056//catabolic process;GO:0043170//macromolecule metab…	cellular_component;biological_process;molecular_function	[C]cellular anatomical entity;[P]metabolic process;[F]binding;catalytic activity;	2.03747
MsG0580029591.01	[P]GO:1901564//organonitrogen compound metabolic process;GO:1903047//mitotic cell cycle process;GO:0007049//cell cycle;GO:0060255//regulation of macromolecule metabolic process;GO:0045859//regulation of protein kinase activity;GO:0006468//protein phosphorylation;GO:0031323//regulation of cellular metabolic process;GO:0006807//nitrogen compound metabolic process;GO:0051171//regulation of nitrogen …	cellular_component;biological_process;molecular_function	[C]cellular anatomical entity;intracellular;protein-containing complex;[P]biological regulation;metabolic process;cellular process;[F]binding;molecular function regulator;	2.30812
MsG0080048072.01	[P]GO:1901564//organonitrogen compound metabolic process;GO:0071840//cellular component organization or biogenesis;GO:0006082//organic acid metabolic process;GO:0009117//nucleotide metabolic process;GO:0044283//small molecule biosynthetic process;GO:1901576//organic substance biosynthetic process;GO:0019538//protein metabolic process;GO:0006725//cellular aromatic compound metabolic process;GO:004…	cellular_component;biological_process;molecular_function	[C]intracellular;cellular anatomical entity;[P]cellular process;metabolic process;[F]catalytic activity;	-3.32193
MsG0580026249.01	[P]GO:1901564//organonitrogen compound metabolic process;GO:0051179//localization;GO:0008152//metabolic process;GO:1901566//organonitrogen compound biosynthetic process;GO:0072657//protein localization to membrane;GO:0046907//intracellular transport;GO:0006807//nitrogen compound metabolic process;GO:0033036//macromolecule localization;GO:0044237//cellular metabolic process;GO:0043543//protein acy…	cellular_component;molecular_function;biological_process	[C]intracellular;cellular anatomical entity;[P]cellular process;metabolic process;localization;[F]catalytic activity;	1.36551
MsG0180005909.01	[P]GO:1901564//organonitrogen compound metabolic process;GO:0044238//primary metabolic process;GO:0032446//protein modification by small protein conjugation;GO:0006464//cellular protein modification process;GO:0044267//cellular protein metabolic process;GO:0043170//macromolecule metabolic process;GO:0043412//macromolecule modification;GO:0071704//organic substance metabolic process;GO:0006807//ni…	biological_process;cellular_component;molecular_function	[C]cellular anatomical entity;[P]cellular process;metabolic process;[F]catalytic activity;	-1.25496
MsG0380015514.01	[P]GO:1901564//organonitrogen compound metabolic process;GO:0044237//cellular metabolic process;GO:0006517//protein deglycosylation;GO:0043170//macromolecule metabolic process;GO:0006464//cellular protein modification process;GO:0009987//cellular process;GO:0036211//protein modification process;GO:0071704//organic substance metabolic process;GO:0044260//cellular macromolecule metabolic process;GO…	molecular_function;biological_process;cellular_component	[C]intracellular;cellular anatomical entity;[P]cellular process;metabolic process;[F]catalytic activity;	1.2477
MsG0480023150.01	[P]GO:1901564//organonitrogen compound metabolic process;GO:0036211//protein modification process;GO:0008152//metabolic process;GO:0044238//primary metabolic process;GO:0006807//nitrogen compound metabolic process;GO:0043170//macromolecule metabolic process;GO:0044260//cellular macromolecule metabolic process;GO:0009987//cellular process;GO:0071704//organic substance metabolic process;GO:0044237/…	biological_process;cellular_component	[C]intracellular;cellular anatomical entity;protein-containing complex;[P]metabolic process;cellular process;	-1.28921
MsG0180004120.01	[P]GO:1901564//organonitrogen compound metabolic process;GO:0019538//protein metabolic process;GO:0008152//metabolic process;GO:0043170//macromolecule metabolic process;GO:0006464//cellular protein modification process;GO:0043412//macromolecule modification;GO:0009987//cellular process;GO:0036211//protein modification process;GO:0006468//protein phosphorylation;GO:0016310//phosphorylation;GO:0006…	biological_process;molecular_function;cellular_component	[C]cellular anatomical entity;intracellular;[P]cellular process;metabolic process;[F]binding;catalytic activity;	1.69759
MsG0880043714.01	[P]GO:1901564//organonitrogen compound metabolic process;GO:0009057//macromolecule catabolic process;GO:0006508//proteolysis;GO:0008152//metabolic process;GO:0071704//organic substance metabolic process;GO:0009056//catabolic process;GO:0019538//protein metabolic process;GO:0030163//protein catabolic process;GO:1901565//organonitrogen compound catabolic process;GO:0006807//nitrogen compound metabo…	biological_process;molecular_function	[P]metabolic process;[F]catalytic activity;	2.17186
MsG0380017406.01	[P]GO:1901362//organic cyclic compound biosynthetic process;GO:0044237//cellular metabolic process;GO:0044238//primary metabolic process;GO:0034220//ion transmembrane transport;GO:0009201//ribonucleoside triphosphate biosynthetic process;GO:0008152//metabolic process;GO:0072522//purine-containing compound biosynthetic process;GO:0009205//purine ribonucleoside triphosphate metabolic process;GO:190…	molecular_function;cellular_component;biological_process	[C]cellular anatomical entity;intracellular;protein-containing complex;[P]localization;metabolic process;cellular process;[F]transporter activity;	-1.38395
MsG0480020560.01	[P]GO:1901362//organic cyclic compound biosynthetic process;GO:0009698//phenylpropanoid metabolic process;GO:0035337//fatty-acyl-CoA metabolic process;GO:0044249//cellular biosynthetic process;GO:0044550//secondary metabolite biosynthetic process;GO:0019438//aromatic compound biosynthetic process;GO:0034032//purine nucleoside bisphosphate metabolic process;GO:1901568//fatty acid derivative metabo…	cellular_component;molecular_function;biological_process	[C]cellular anatomical entity;intracellular;[P]cellular process;metabolic process;[F]catalytic activity;	2.89785
MsG0880047448.01	[P]GO:1901360//organic cyclic compound metabolic process;GO:0034641//cellular nitrogen compound metabolic process;GO:0070475//rRNA base methylation;GO:0042254//ribosome biogenesis;GO:0043414//macromolecule methylation;GO:0070476//rRNA (guanine-N7)-methylation;GO:0009987//cellular process;GO:0032259//methylation;GO:0031167//rRNA methylation;GO:0022613//ribonucleoprotein complex biogenesis;GO:00346…	cellular_component;biological_process;molecular_function	[C]cellular anatomical entity;intracellular;[P]cellular process;metabolic process;[F]catalytic activity;	-1.4782
MsG0880042578.01	[P]GO:1901360//organic cyclic compound metabolic process;GO:0019745//pentacyclic triterpenoid biosynthetic process;GO:0019742//pentacyclic triterpenoid metabolic process;GO:0044237//cellular metabolic process;GO:0006722//triterpenoid metabolic process;GO:0044255//cellular lipid metabolic process;GO:0009987//cellular process;GO:0044249//cellular biosynthetic process;GO:0071704//organic substance m…	cellular_component;biological_process;molecular_function	[C]intracellular;cellular anatomical entity;[P]cellular process;metabolic process;[F]binding;catalytic activity;	-1.52838
MsG0780040943.01	[P]GO:1901360//organic cyclic compound metabolic process;GO:0016053//organic acid biosynthetic process;GO:0006082//organic acid metabolic process;GO:0044249//cellular biosynthetic process;GO:1901605//alpha-amino acid metabolic process;GO:0019438//aromatic compound biosynthetic process;GO:0006559//L-phenylalanine catabolic process;GO:0008152//metabolic process;GO:0019752//carboxylic acid metabolic…	biological_process;molecular_function;cellular_component	[C]cellular anatomical entity;intracellular;[P]metabolic process;cellular process;[F]catalytic activity;	1.33002
MsG0880045503.01	[P]GO:1901360//organic cyclic compound metabolic process;GO:0006139//nucleobase-containing compound metabolic process;GO:0006720//isoprenoid metabolic process;GO:0044238//primary metabolic process;GO:0046483//heterocycle metabolic process;GO:0008152//metabolic process;GO:0006807//nitrogen compound metabolic process;GO:0019637//organophosphate metabolic process;GO:0015936//coenzyme A metabolic pro…	molecular_function;biological_process;cellular_component	[C]cellular anatomical entity;intracellular;[P]cellular process;metabolic process;[F]catalytic activity;	1.21991
MsG0380015870.01	[P]GO:0110096//cellular response to aldehyde;GO:0044282//small molecule catabolic process;GO:0046294//formaldehyde catabolic process;GO:0097237//cellular response to toxic substance;GO:0009636//response to toxic substance;GO:0008152//metabolic process;GO:0044281//small molecule metabolic process;GO:0042221//response to chemical;GO:1901575//organic substance catabolic process;GO:0098754//detoxific…	molecular_function;cellular_component;biological_process	[C]intracellular;cellular anatomical entity;[P]metabolic process;cellular process;response to stimulus;detoxification;[F]binding;catalytic activity;	1.92156
MsG0480023345.01	[P]GO:0097435//supramolecular fiber organization;GO:0006996//organelle organization;GO:0071840//cellular component organization or biogenesis;GO:0030036//actin cytoskeleton organization;GO:0030029//actin filament-based process;GO:0044238//primary metabolic process;GO:0007010//cytoskeleton organization;GO:0009987//cellular process;GO:0071704//organic substance metabolic process;GO:0008152//metabol…	molecular_function;biological_process	[P]cellular process;metabolic process;[F]catalytic activity;binding;	-4.47249
MsG0180005450.01	[P]GO:0097305//response to alcohol;GO:0050896//response to stimulus;GO:0009725//response to hormone;GO:1901700//response to oxygen-containing compound;GO:0010033//response to organic substance;GO:0033993//response to lipid;GO:0009737//response to abscisic acid;GO:0009719//response to endogenous stimulus;GO:0042221//response to chemical;	biological_process	[P]response to stimulus;	-3.20801
MsG0680030354.01	[P]GO:0097305//response to alcohol;GO:0009415//response to water;GO:0009414//response to water deprivation;GO:0010033//response to organic substance;GO:0009725//response to hormone;GO:0010035//response to inorganic substance;GO:0050896//response to stimulus;GO:0009737//response to abscisic acid;GO:0033993//response to lipid;GO:0042221//response to chemical;GO:0009719//response to endogenous stimu…	biological_process;cellular_component;molecular_function	[C]intracellular;cellular anatomical entity;[P]response to stimulus;[F]catalytic activity;	-1.40682
MsG0380018035.01	[P]GO:0090407//organophosphate biosynthetic process;GO:0009058//biosynthetic process;GO:1901135//carbohydrate derivative metabolic process;GO:0072522//purine-containing compound biosynthetic process;GO:0018130//heterocycle biosynthetic process;GO:1901362//organic cyclic compound biosynthetic process;GO:0046390//ribose phosphate biosynthetic process;GO:0009127//purine nucleoside monophosphate bios…	biological_process;molecular_function	[P]cellular process;metabolic process;[F]binding;catalytic activity;	-1.05526
MsG0480023908.01	[P]GO:0090304//nucleic acid metabolic process;GO:0044237//cellular metabolic process;GO:0034641//cellular nitrogen compound metabolic process;GO:0016070//RNA metabolic process;GO:0043170//macromolecule metabolic process;GO:0008152//metabolic process;GO:0006139//nucleobase-containing compound metabolic process;GO:0044238//primary metabolic process;GO:0043412//macromolecule modification;GO:0006725/…	biological_process;cellular_component	[C]intracellular;cellular anatomical entity;[P]metabolic process;cellular process;	-3.37311
MsG0380016463.01	[P]GO:0080134//regulation of response to stress;GO:0070482//response to oxygen levels;GO:1901698//response to nitrogen compound;GO:0006970//response to osmotic stress;GO:0042542//response to hydrogen peroxide;GO:0009266//response to temperature stimulus;GO:0065007//biological regulation;GO:0000302//response to reactive oxygen species;GO:0009651//response to salt stress;GO:0048584//positive regula…	molecular_function;biological_process;cellular_component	[C]cellular anatomical entity;intracellular;[P]response to stimulus;biological regulation;[F]binding;catalytic activity;	-1.31899
MsG0380018000.01	[P]GO:0080090//regulation of primary metabolic process;GO:1903506//regulation of nucleic acid-templated transcription;GO:2001141//regulation of RNA biosynthetic process;GO:0060255//regulation of macromolecule metabolic process;GO:0031326//regulation of cellular biosynthetic process;GO:0031323//regulation of cellular metabolic process;GO:0019219//regulation of nucleobase-containing compound metabo…	molecular_function;biological_process;cellular_component	[C]cellular anatomical entity;intracellular;[P]biological regulation;[F]binding;transcription regulator activity;	1.29193
MsG0380015185.01	[P]GO:0080090//regulation of primary metabolic process;GO:0051252//regulation of RNA metabolic process;GO:1903506//regulation of nucleic acid-templated transcription;GO:0010556//regulation of macromolecule biosynthetic process;GO:2001141//regulation of RNA biosynthetic process;GO:0019222//regulation of metabolic process;GO:0065007//biological regulation;GO:0010468//regulation of gene expression;G…	molecular_function;biological_process;cellular_component	[C]intracellular;cellular anatomical entity;[P]biological regulation;[F]binding;	2
MsG0480022322.01	[P]GO:0080090//regulation of primary metabolic process;GO:0031326//regulation of cellular biosynthetic process;GO:0010556//regulation of macromolecule biosynthetic process;GO:1903506//regulation of nucleic acid-templated transcription;GO:0031323//regulation of cellular metabolic process;GO:0006355//regulation of transcription, DNA-templated;GO:0051252//regulation of RNA metabolic process;GO:00602…	biological_process;molecular_function;cellular_component	[C]intracellular;cellular anatomical entity;[P]biological regulation;[F]binding;	-1.38241
MsG0580030009.01	[P]GO:0080090//regulation of primary metabolic process;GO:0019219//regulation of nucleobase-containing compound metabolic process;GO:0048583//regulation of response to stimulus;GO:0050789//regulation of biological process;GO:0080134//regulation of response to stress;GO:0060255//regulation of macromolecule metabolic process;GO:0051171//regulation of nitrogen compound metabolic process;GO:0006282//…	biological_process	[P]biological regulation;	-8.87344
MsG0680031874.01	[P]GO:0072521//purine-containing compound metabolic process;GO:0019693//ribose phosphate metabolic process;GO:0006725//cellular aromatic compound metabolic process;GO:0019637//organophosphate metabolic process;GO:0043436//oxoacid metabolic process;GO:0009056//catabolic process;GO:0009179//purine ribonucleoside diphosphate metabolic process;GO:0006793//phosphorus metabolic process;GO:0046031//ADP …	cellular_component;biological_process;molecular_function	[C]intracellular;cellular anatomical entity;[P]metabolic process;cellular process;[F]catalytic activity;binding;	1.10537
MsG0380014967.01	[P]GO:0071840//cellular component organization or biogenesis;GO:0071669//plant-type cell wall organization or biogenesis;GO:0071555//cell wall organization;GO:0009664//plant-type cell wall organization;GO:0016043//cellular component organization;GO:0071554//cell wall organization or biogenesis;GO:0009987//cellular process;GO:0045229//external encapsulating structure organization;[C]GO:0005576//ex…	cellular_component;biological_process	[C]cellular anatomical entity;[P]cellular process;	1.98751
MsG0380014966.01	[P]GO:0071840//cellular component organization or biogenesis;GO:0071669//plant-type cell wall organization or biogenesis;GO:0009987//cellular process;GO:0045229//external encapsulating structure organization;GO:0071554//cell wall organization or biogenesis;GO:0009664//plant-type cell wall organization;GO:0016043//cellular component organization;GO:0071555//cell wall organization;[C]GO:0016020//me…	biological_process;cellular_component	[C]cellular anatomical entity;[P]cellular process;	1.71163
MsG0180004741.01	[P]GO:0071840//cellular component organization or biogenesis;GO:0071555//cell wall organization;GO:0071554//cell wall organization or biogenesis;GO:0009987//cellular process;GO:0016043//cellular component organization;GO:0045229//external encapsulating structure organization;[C]GO:0071944//cell periphery;GO:0110165//cellular anatomical entity;GO:0005618//cell wall;GO:0030312//external encapsulati…	biological_process;molecular_function;cellular_component	[C]cellular anatomical entity;[P]cellular process;[F]catalytic activity;	1.00669
MsG0480023116.01	[P]GO:0071840//cellular component organization or biogenesis;GO:0071554//cell wall organization or biogenesis;GO:0071669//plant-type cell wall organization or biogenesis;GO:0009832//plant-type cell wall biogenesis;GO:0009834//plant-type secondary cell wall biogenesis;GO:0009987//cellular process;GO:0044085//cellular component biogenesis;GO:0042546//cell wall biogenesis;[C]GO:0110165//cellular ana…	cellular_component;biological_process	[C]cellular anatomical entity;[P]cellular process;	-3.97821
MsG0580028957.01	[P]GO:0071840//cellular component organization or biogenesis;GO:0034470//ncRNA processing;GO:0048316//seed development;GO:0048608//reproductive structure development;GO:0016072//rRNA metabolic process;GO:0009791//post-embryonic development;GO:0010467//gene expression;GO:0032502//developmental process;GO:0006364//rRNA processing;GO:0008152//metabolic process;GO:0042254//ribosome biogenesis;GO:0006…	cellular_component;biological_process	[C]intracellular;cellular anatomical entity;protein-containing complex;[P]multicellular organismal process;metabolic process;developmental process;reproduction;reproductive process;cellular process;	-1.26619
MsG0280010186.01	[P]GO:0071840//cellular component organization or biogenesis;GO:0009987//cellular process;GO:0016043//cellular component organization;GO:0043062//extracellular structure organization;GO:0008152//metabolic process;GO:0030198//extracellular matrix organization;GO:0032963//collagen metabolic process;GO:0009056//catabolic process;GO:0030574//collagen catabolic process;[C]GO:0016020//membrane;GO:00160…	biological_process;cellular_component;molecular_function	[C]cellular anatomical entity;[P]cellular process;metabolic process;[F]transporter activity;catalytic activity;	-1.49191
MsG0280008107.01	[P]GO:0071840//cellular component organization or biogenesis;GO:0005976//polysaccharide metabolic process;GO:0000281//mitotic cytokinesis;GO:0071555//cell wall organization;GO:0033692//cellular polysaccharide biosynthetic process;GO:0071704//organic substance metabolic process;GO:0000278//mitotic cell cycle;GO:0000271//polysaccharide biosynthetic process;GO:0008152//metabolic process;GO:0009987//…	biological_process;cellular_component;molecular_function	[C]intracellular;cellular anatomical entity;[P]cellular process;metabolic process;[F]catalytic activity;binding;	-1.15867
MsG0780041419.01	[P]GO:0071805//potassium ion transmembrane transport;GO:0015672//monovalent inorganic cation transport;GO:0065007//biological regulation;GO:0030322//stabilization of membrane potential;GO:0006810//transport;GO:0030001//metal ion transport;GO:0034220//ion transmembrane transport;GO:0042391//regulation of membrane potential;GO:0098660//inorganic ion transmembrane transport;GO:0065008//regulation of…	molecular_function;biological_process;cellular_component	[C]intracellular;cellular anatomical entity;[P]cellular process;localization;biological regulation;[F]transporter activity;	-1.01163
MsG0780040944.01	[P]GO:0071704//organic substance metabolic process;GO:1901564//organonitrogen compound metabolic process;GO:0072330//monocarboxylic acid biosynthetic process;GO:0044281//small molecule metabolic process;GO:0044283//small molecule biosynthetic process;GO:0044238//primary metabolic process;GO:0046395//carboxylic acid catabolic process;GO:1901575//organic substance catabolic process;GO:0009072//arom…	cellular_component;biological_process;molecular_function	[C]intracellular;cellular anatomical entity;[P]metabolic process;cellular process;[F]catalytic activity;	1.02757
MsG0480021120.01	[P]GO:0071704//organic substance metabolic process;GO:1901564//organonitrogen compound metabolic process;GO:0044281//small molecule metabolic process;GO:0019748//secondary metabolic process;GO:1901136//carbohydrate derivative catabolic process;GO:0009056//catabolic process;GO:1901575//organic substance catabolic process;GO:0019762//glucosinolate catabolic process;GO:0019757//glycosinolate metabol…	molecular_function;biological_process;cellular_component	[C]cellular anatomical entity;[P]response to stimulus;cellular process;metabolic process;[F]catalytic activity;	2.88452
MsG0280007806.01	[P]GO:0071704//organic substance metabolic process;GO:0071554//cell wall organization or biogenesis;GO:0009987//cellular process;GO:0071555//cell wall organization;GO:0005975//carbohydrate metabolic process;GO:0044238//primary metabolic process;GO:0016043//cellular component organization;GO:0071840//cellular component organization or biogenesis;GO:0045229//external encapsulating structure organiz…	molecular_function;biological_process;cellular_component	[C]cellular anatomical entity;[P]cellular process;metabolic process;[F]catalytic activity;	5.19144
MsG0880045735.01	[P]GO:0071704//organic substance metabolic process;GO:0070647//protein modification by small protein conjugation or removal;GO:0036211//protein modification process;GO:0006807//nitrogen compound metabolic process;GO:1901564//organonitrogen compound metabolic process;GO:0043412//macromolecule modification;GO:0044238//primary metabolic process;GO:0044260//cellular macromolecule metabolic process;GO…	cellular_component;biological_process	[C]cellular anatomical entity;intracellular;protein-containing complex;[P]metabolic process;cellular process;	1.68238
MsG0380017019.01	[P]GO:0071704//organic substance metabolic process;GO:0044281//small molecule metabolic process;GO:0005975//carbohydrate metabolic process;GO:0008152//metabolic process;GO:0005996//monosaccharide metabolic process;GO:0044238//primary metabolic process;GO:0019318//hexose metabolic process;GO:0006004//fucose metabolic process;[C]GO:0005622//intracellular;GO:0016020//membrane;GO:0016021//integral co…	cellular_component;biological_process;molecular_function	[C]cellular anatomical entity;intracellular;[P]metabolic process;[F]catalytic activity;	-2.75413
MsG0780038341.01	[P]GO:0071704//organic substance metabolic process;GO:0044238//primary metabolic process;GO:0005975//carbohydrate metabolic process;GO:0008152//metabolic process;[F]GO:0016787//hydrolase activity;GO:0008422//beta-glucosidase activity;GO:0016798//hydrolase activity, acting on glycosyl bonds;GO:0015926//glucosidase activity;GO:0003824//catalytic activity;GO:0004553//hydrolase activity, hydrolyzing …	molecular_function;biological_process	[P]metabolic process;[F]catalytic activity;	1.44967
MsG0280011174.01	[P]GO:0071704//organic substance metabolic process;GO:0044238//primary metabolic process;GO:0005975//carbohydrate metabolic process;GO:0008152//metabolic process;[C]GO:0043231//intracellular membrane-bounded organelle;GO:0005622//intracellular;GO:0110165//cellular anatomical entity;GO:0043227//membrane-bounded organelle;GO:0043229//intracellular organelle;GO:0043226//organelle;GO:0005737//cytopla…	cellular_component;biological_process;molecular_function	[C]cellular anatomical entity;intracellular;[P]metabolic process;[F]binding;catalytic activity;	1.77708
MsG0180000193.01	[P]GO:0071704//organic substance metabolic process;GO:0044237//cellular metabolic process;GO:1901566//organonitrogen compound biosynthetic process;GO:0006518//peptide metabolic process;GO:0034641//cellular nitrogen compound metabolic process;GO:0044249//cellular biosynthetic process;GO:1901576//organic substance biosynthetic process;GO:1901564//organonitrogen compound metabolic process;GO:0043170…	molecular_function;cellular_component;biological_process	[C]protein-containing complex;cellular anatomical entity;intracellular;[P]metabolic process;cellular process;[F]structural molecule activity;binding;	1.11272
MsG0680031264.01	[P]GO:0071704//organic substance metabolic process;GO:0044237//cellular metabolic process;GO:1901564//organonitrogen compound metabolic process;GO:0008152//metabolic process;GO:0043412//macromolecule modification;GO:0006464//cellular protein modification process;GO:0036211//protein modification process;GO:0016567//protein ubiquitination;GO:0006807//nitrogen compound metabolic process;GO:0009987//…	cellular_component;biological_process	[C]intracellular;cellular anatomical entity;protein-containing complex;[P]metabolic process;cellular process;	2.13598
MsG0380017686.01	[P]GO:0071704//organic substance metabolic process;GO:0032787//monocarboxylic acid metabolic process;GO:0009987//cellular process;GO:0043436//oxoacid metabolic process;GO:0008152//metabolic process;GO:0044237//cellular metabolic process;GO:0043648//dicarboxylic acid metabolic process;GO:0006108//malate metabolic process;GO:0006090//pyruvate metabolic process;GO:0019752//carboxylic acid metabolic …	cellular_component;biological_process;molecular_function	[C]cellular anatomical entity;intracellular;[P]metabolic process;cellular process;[F]binding;catalytic activity;	2.33371
MsG0480019881.01	[P]GO:0071704//organic substance metabolic process;GO:0009987//cellular process;GO:0008152//metabolic process;GO:0044257//cellular protein catabolic process;GO:1901564//organonitrogen compound metabolic process;GO:0009057//macromolecule catabolic process;GO:1901565//organonitrogen compound catabolic process;GO:1901575//organic substance catabolic process;GO:0044238//primary metabolic process;GO:0…	molecular_function;cellular_component;biological_process	[C]intracellular;cellular anatomical entity;[P]metabolic process;cellular process;[F]catalytic activity;	1.52538
MsG0680031640.01	[P]GO:0071704//organic substance metabolic process;GO:0009987//cellular process;GO:0006793//phosphorus metabolic process;GO:0043412//macromolecule modification;GO:0046777//protein autophosphorylation;GO:0016310//phosphorylation;GO:0044238//primary metabolic process;GO:0008152//metabolic process;GO:1901564//organonitrogen compound metabolic process;GO:0006464//cellular protein modification process…	molecular_function;biological_process;cellular_component	[C]cellular anatomical entity;[P]metabolic process;cellular process;[F]binding;catalytic activity;	2.56793
MsG0580025603.01	[P]GO:0071704//organic substance metabolic process;GO:0009698//phenylpropanoid metabolic process;GO:0044237//cellular metabolic process;GO:1901576//organic substance biosynthetic process;GO:0006725//cellular aromatic compound metabolic process;GO:0009808//lignin metabolic process;GO:0044249//cellular biosynthetic process;GO:0009058//biosynthetic process;GO:0008152//metabolic process;GO:1901362//o…	molecular_function;biological_process	[P]cellular process;metabolic process;[F]binding;catalytic activity;	-3.36457
MsG0680030757.01	[P]GO:0071704//organic substance metabolic process;GO:0009314//response to radiation;GO:1901564//organonitrogen compound metabolic process;GO:0008152//metabolic process;GO:0036211//protein modification process;GO:0009628//response to abiotic stimulus;GO:0006807//nitrogen compound metabolic process;GO:0019684//photosynthesis, light reaction;GO:0006464//cellular protein modification process;GO:0009…	cellular_component;molecular_function;biological_process	[C]intracellular;protein-containing complex;cellular anatomical entity;[P]metabolic process;cellular process;response to stimulus;[F]binding;	1.05214
MsG0380014553.01	[P]GO:0071704//organic substance metabolic process;GO:0009250//glucan biosynthetic process;GO:0033692//cellular polysaccharide biosynthetic process;GO:0005976//polysaccharide metabolic process;GO:0016043//cellular component organization;GO:0008152//metabolic process;GO:0051274//beta-glucan biosynthetic process;GO:0051301//cell division;GO:0071669//plant-type cell wall organization or biogenesis;G…	biological_process;cellular_component;molecular_function	[C]cellular anatomical entity;intracellular;[P]metabolic process;cellular process;[F]catalytic activity;	-8.08215
MsG0880046261.01	[P]GO:0071704//organic substance metabolic process;GO:0008152//metabolic process;GO:1901575//organic substance catabolic process;GO:0000272//polysaccharide catabolic process;GO:0005975//carbohydrate metabolic process;GO:0016052//carbohydrate catabolic process;GO:0009057//macromolecule catabolic process;GO:0010393//galacturonan metabolic process;GO:0005976//polysaccharide metabolic process;GO:0045…	biological_process;molecular_function	[P]metabolic process;[F]catalytic activity;binding;	1.27906
MsG0380017079.01	[P]GO:0071704//organic substance metabolic process;GO:0008152//metabolic process;GO:1901565//organonitrogen compound catabolic process;GO:1901564//organonitrogen compound metabolic process;GO:0010941//regulation of cell death;GO:0043067//regulation of programmed cell death;GO:0044238//primary metabolic process;GO:0006807//nitrogen compound metabolic process;GO:0043170//macromolecule metabolic pro…	molecular_function;biological_process	[P]biological regulation;metabolic process;[F]catalytic activity;	5.30215
MsG0580025594.01	[P]GO:0071704//organic substance metabolic process;GO:0008152//metabolic process;GO:0044238//primary metabolic process;GO:0005975//carbohydrate metabolic process;[F]GO:0016835//carbon-oxygen lyase activity;GO:0016829//lyase activity;GO:0102210//rhamnogalacturonan endolyase activity;GO:0005488//binding;GO:0003824//catalytic activity;GO:0016837//carbon-oxygen lyase activity, acting on polysaccharid…	biological_process;molecular_function	[P]metabolic process;[F]catalytic activity;binding;	-3.53874
MsG0580026373.01	[P]GO:0071704//organic substance metabolic process;GO:0008152//metabolic process;GO:0034641//cellular nitrogen compound metabolic process;GO:0046483//heterocycle metabolic process;GO:0044260//cellular macromolecule metabolic process;GO:0044270//cellular nitrogen compound catabolic process;GO:0044238//primary metabolic process;GO:0006725//cellular aromatic compound metabolic process;GO:0009057//ma…	molecular_function;biological_process	[P]metabolic process;cellular process;[F]binding;catalytic activity;	-1.59124
MsG0180000577.01	[P]GO:0071704//organic substance metabolic process;GO:0008152//metabolic process;GO:0006807//nitrogen compound metabolic process;GO:0019538//protein metabolic process;GO:0044260//cellular macromolecule metabolic process;GO:0036211//protein modification process;GO:0044238//primary metabolic process;GO:0044267//cellular protein metabolic process;GO:0043170//macromolecule metabolic process;GO:004341…	cellular_component;molecular_function;biological_process	[C]cellular anatomical entity;[P]metabolic process;cellular process;[F]binding;catalytic activity;molecular transducer activity;	1.24084
MsG0880047778.01	[P]GO:0071704//organic substance metabolic process;GO:0008152//metabolic process;GO:0006629//lipid metabolic process;GO:0044255//cellular lipid metabolic process;GO:0006720//isoprenoid metabolic process;GO:0009058//biosynthetic process;GO:0008299//isoprenoid biosynthetic process;GO:0044238//primary metabolic process;GO:0044237//cellular metabolic process;GO:0009987//cellular process;GO:1901576//o…	cellular_component;biological_process;molecular_function	[C]cellular anatomical entity;intracellular;[P]cellular process;metabolic process;[F]catalytic activity;	-1.42995
MsG0680030629.01	[P]GO:0071704//organic substance metabolic process;GO:0008152//metabolic process;GO:0006629//lipid metabolic process;GO:0044238//primary metabolic process;[F]GO:0003824//catalytic activity;GO:0080030//methyl indole-3-acetate esterase activity;GO:0052689//carboxylic ester hydrolase activity;GO:0016788//hydrolase activity, acting on ester bonds;GO:0016787//hydrolase activity;	biological_process;molecular_function	[P]metabolic process;[F]catalytic activity;	1.31758
MsG0380012367.01	[P]GO:0071704//organic substance metabolic process;GO:0006487//protein N-linked glycosylation;GO:0043170//macromolecule metabolic process;GO:1901137//carbohydrate derivative biosynthetic process;GO:0009100//glycoprotein metabolic process;GO:1901566//organonitrogen compound biosynthetic process;GO:1901576//organic substance biosynthetic process;GO:0006464//cellular protein modification process;GO:…	biological_process;molecular_function;cellular_component	[C]intracellular;cellular anatomical entity;protein-containing complex;[P]cellular process;metabolic process;[F]catalytic activity;	3.24553
MsG0480023454.01	[P]GO:0071704//organic substance metabolic process;GO:0000272//polysaccharide catabolic process;GO:0045490//pectin catabolic process;GO:0016052//carbohydrate catabolic process;GO:0005975//carbohydrate metabolic process;GO:0045229//external encapsulating structure organization;GO:0071840//cellular component organization or biogenesis;GO:0042545//cell wall modification;GO:0071555//cell wall organiz…	biological_process;molecular_function	[P]metabolic process;cellular process;[F]catalytic activity;molecular function regulator;	1.02406
MsG0480023398.01	[P]GO:0071702//organic substance transport;GO:0051179//localization;GO:0006810//transport;GO:0051234//establishment of localization;GO:0008643//carbohydrate transport;[C]GO:0012505//endomembrane system;GO:0005622//intracellular;GO:0043231//intracellular membrane-bounded organelle;GO:0005737//cytoplasm;GO:0043227//membrane-bounded organelle;GO:0031224//intrinsic component of membrane;GO:0005794//G…	biological_process;cellular_component;molecular_function	[C]intracellular;cellular anatomical entity;[P]localization;[F]transporter activity;	-1.90453
MsG0480019340.01	[P]GO:0071702//organic substance transport;GO:0010876//lipid localization;GO:0051234//establishment of localization;GO:0006810//transport;GO:0033036//macromolecule localization;GO:0051179//localization;GO:0006869//lipid transport;[C]GO:0016020//membrane;GO:0110165//cellular anatomical entity;[F]GO:0005488//binding;GO:0008289//lipid binding;	cellular_component;molecular_function;biological_process	[C]cellular anatomical entity;[P]localization;[F]binding;	1.74394
MsG0380013445.01	[P]GO:0071702//organic substance transport;GO:0010876//lipid localization;GO:0006869//lipid transport;GO:0051179//localization;GO:0006810//transport;GO:0051234//establishment of localization;GO:0033036//macromolecule localization;[C]GO:0016020//membrane;GO:0110165//cellular anatomical entity;[F]GO:0008289//lipid binding;GO:0005488//binding;	biological_process;molecular_function;cellular_component	[C]cellular anatomical entity;[P]localization;[F]binding;	-1.95556
MsG0780035992.01	[P]GO:0071702//organic substance transport;GO:0006810//transport;GO:0006857//oligopeptide transport;GO:0015833//peptide transport;GO:0042886//amide transport;GO:0071705//nitrogen compound transport;GO:0051234//establishment of localization;GO:0051179//localization;[C]GO:0031224//intrinsic component of membrane;GO:0016020//membrane;GO:0016021//integral component of membrane;GO:0110165//cellular an…	molecular_function;cellular_component;biological_process	[C]cellular anatomical entity;[P]localization;[F]transporter activity;	2.34506
MsG0480020552.01	[P]GO:0071669//plant-type cell wall organization or biogenesis;GO:0071840//cellular component organization or biogenesis;GO:0009834//plant-type secondary cell wall biogenesis;GO:0044085//cellular component biogenesis;GO:0009987//cellular process;GO:0009832//plant-type cell wall biogenesis;GO:0042546//cell wall biogenesis;GO:0071554//cell wall organization or biogenesis;[C]GO:0071944//cell periphe…	cellular_component;biological_process	[C]cellular anatomical entity;[P]cellular process;	-3.51796
MsG0780036297.01	[P]GO:0071669//plant-type cell wall organization or biogenesis;GO:0071554//cell wall organization or biogenesis;GO:0045229//external encapsulating structure organization;GO:0009664//plant-type cell wall organization;GO:0071555//cell wall organization;GO:0071840//cellular component organization or biogenesis;GO:0009987//cellular process;GO:0016043//cellular component organization;[C]GO:0005618//ce…	biological_process;cellular_component	[C]cellular anatomical entity;[P]cellular process;	1.57271
MsG0480023113.01	[P]GO:0071669//plant-type cell wall organization or biogenesis;GO:0042546//cell wall biogenesis;GO:0071840//cellular component organization or biogenesis;GO:0044085//cellular component biogenesis;GO:0009834//plant-type secondary cell wall biogenesis;GO:0009832//plant-type cell wall biogenesis;GO:0009987//cellular process;GO:0071554//cell wall organization or biogenesis;[C]GO:0110165//cellular ana…	biological_process;cellular_component	[C]cellular anatomical entity;[P]cellular process;	-3.75305
MsG0780036637.01	[P]GO:0071669//plant-type cell wall organization or biogenesis;GO:0010383//cell wall polysaccharide metabolic process;GO:0044042//glucan metabolic process;GO:0000271//polysaccharide biosynthetic process;GO:0030244//cellulose biosynthetic process;GO:0070592//cell wall polysaccharide biosynthetic process;GO:0043062//extracellular structure organization;GO:0051274//beta-glucan biosynthetic process;G…	cellular_component;biological_process	[C]cellular anatomical entity;[P]cellular process;metabolic process;	-1.15092
MsG0280010891.01	[P]GO:0071554//cell wall organization or biogenesis;GO:0009987//cellular process;GO:0071669//plant-type cell wall organization or biogenesis;GO:0042546//cell wall biogenesis;GO:0009834//plant-type secondary cell wall biogenesis;GO:0009832//plant-type cell wall biogenesis;GO:0071840//cellular component organization or biogenesis;GO:0044085//cellular component biogenesis;[C]GO:0005886//plasma membr…	cellular_component;biological_process	[C]cellular anatomical entity;[P]cellular process;	-2.60385
MsG0480020815.01	[P]GO:0071554//cell wall organization or biogenesis;GO:0009987//cellular process;GO:0071669//plant-type cell wall organization or biogenesis;GO:0009834//plant-type secondary cell wall biogenesis;GO:0071840//cellular component organization or biogenesis;GO:0044085//cellular component biogenesis;GO:0009832//plant-type cell wall biogenesis;GO:0042546//cell wall biogenesis;[C]GO:0031224//intrinsic co…	cellular_component;biological_process	[C]cellular anatomical entity;[P]cellular process;	-3.97478
MsG0380016721.01	[P]GO:0071554//cell wall organization or biogenesis;GO:0009664//plant-type cell wall organization;GO:0009987//cellular process;GO:0071840//cellular component organization or biogenesis;GO:0071555//cell wall organization;GO:0071669//plant-type cell wall organization or biogenesis;GO:0016043//cellular component organization;GO:0045229//external encapsulating structure organization;[C]GO:0016020//me…	biological_process;cellular_component	[C]cellular anatomical entity;[P]cellular process;	1.47391
MsG0880045104.01	[P]GO:0071554//cell wall organization or biogenesis;GO:0005975//carbohydrate metabolic process;GO:0009987//cellular process;GO:0071704//organic substance metabolic process;GO:0071555//cell wall organization;GO:0044238//primary metabolic process;GO:0008152//metabolic process;GO:0045229//external encapsulating structure organization;GO:0016043//cellular component organization;GO:0071840//cellular c…	molecular_function;biological_process;cellular_component	[C]cellular anatomical entity;[P]metabolic process;cellular process;[F]catalytic activity;	2.16671
MsG0480020705.01	[P]GO:0071329//cellular response to sucrose stimulus;GO:0000305//response to oxygen radical;GO:0019430//removal of superoxide radicals;GO:0071450//cellular response to oxygen radical;GO:0031047//gene silencing by RNA;GO:0034285//response to disaccharide;GO:0033554//cellular response to stress;GO:0009314//response to radiation;GO:1990748//cellular detoxification;GO:0035195//gene silencing by miRNA…	cellular_component;molecular_function;biological_process	[C]cellular anatomical entity;intracellular;[P]metabolic process;biological regulation;detoxification;response to stimulus;cellular process;[F]antioxidant activity;catalytic activity;binding;	1.10901
MsG0380017690.01	[P]GO:0071310//cellular response to organic substance;GO:0051716//cellular response to stimulus;GO:0009987//cellular process;GO:0009725//response to hormone;GO:0009755//hormone-mediated signaling pathway;GO:0065007//biological regulation;GO:0007154//cell communication;GO:0050896//response to stimulus;GO:0050789//regulation of biological process;GO:0007165//signal transduction;GO:0070887//cellular…	biological_process;molecular_function;cellular_component	[C]cellular anatomical entity;[P]response to stimulus;biological regulation;signaling;cellular process;[F]binding;catalytic activity;	-2.6865
MsG0780039643.01	[P]GO:0070727//cellular macromolecule localization;GO:0009987//cellular process;GO:0006487//protein N-linked glycosylation;GO:0044267//cellular protein metabolic process;GO:0071704//organic substance metabolic process;GO:1901576//organic substance biosynthetic process;GO:0044237//cellular metabolic process;GO:0072594//establishment of protein localization to organelle;GO:1901566//organonitrogen c…	cellular_component;molecular_function;biological_process	[C]intracellular;cellular anatomical entity;[P]localization;cellular process;metabolic process;[F]catalytic activity;	1.02105
MsG0880047325.01	[P]GO:0065009//regulation of molecular function;GO:0044093//positive regulation of molecular function;GO:1901031//regulation of response to reactive oxygen species;GO:1902882//regulation of response to oxidative stress;GO:0051353//positive regulation of oxidoreductase activity;GO:0009893//positive regulation of metabolic process;GO:1902884//positive regulation of response to oxidative stress;GO:0…	cellular_component;molecular_function;biological_process	[C]cellular anatomical entity;intracellular;[P]cellular process;biological regulation;[F]binding;	1.42944
MsG0480023708.01	[P]GO:0065008//regulation of biological quality;GO:0019725//cellular homeostasis;GO:0050794//regulation of cellular process;GO:0065007//biological regulation;GO:0042592//homeostatic process;GO:0050789//regulation of biological process;GO:0009987//cellular process;GO:0045454//cell redox homeostasis;[F]GO:0009055//electron transfer activity;GO:0015036//disulfide oxidoreductase activity;GO:0016667//…	molecular_function;biological_process	[P]cellular process;biological regulation;[F]catalytic activity;	-1.24642
MsG0680030550.01	[P]GO:0065007//biological regulation;GO:0051128//regulation of cellular component organization;GO:0051510//regulation of unidimensional cell growth;GO:0050794//regulation of cellular process;GO:0022603//regulation of anatomical structure morphogenesis;GO:0050793//regulation of developmental process;GO:0050789//regulation of biological process;GO:0001558//regulation of cell growth;GO:0048638//regu…	biological_process	[P]biological regulation;	1.46713
MsG0680030965.01	[P]GO:0065007//biological regulation;GO:0050794//regulation of cellular process;GO:0040008//regulation of growth;GO:0022603//regulation of anatomical structure morphogenesis;GO:0022604//regulation of cell morphogenesis;GO:0050789//regulation of biological process;GO:0048638//regulation of developmental growth;GO:0051513//regulation of monopolar cell growth;GO:0050793//regulation of developmental …	biological_process	[P]biological regulation;	2.21787
MsG0880047321.01	[P]GO:0065007//biological regulation;GO:0050790//regulation of catalytic activity;GO:0044092//negative regulation of molecular function;GO:0065009//regulation of molecular function;GO:0043086//negative regulation of catalytic activity;[F]GO:0004857//enzyme inhibitor activity;GO:0016788//hydrolase activity, acting on ester bonds;GO:0030234//enzyme regulator activity;GO:0030599//pectinesterase acti…	biological_process;molecular_function	[P]biological regulation;[F]molecular function regulator;catalytic activity;	2.30728
MsG0280007452.01	[P]GO:0065007//biological regulation;GO:0050789//regulation of biological process;GO:0051716//cellular response to stimulus;GO:0007265//Ras protein signal transduction;GO:0007154//cell communication;GO:0007266//Rho protein signal transduction;GO:0007165//signal transduction;GO:0007264//small GTPase mediated signal transduction;GO:0050794//regulation of cellular process;GO:0009987//cellular proces…	molecular_function;biological_process;cellular_component	[C]intracellular;cellular anatomical entity;[P]response to stimulus;biological regulation;cellular process;signaling;[F]molecular function regulator;binding;	1.89118
MsG0780040422.01	[P]GO:0065007//biological regulation;GO:0045454//cell redox homeostasis;GO:0065008//regulation of biological quality;GO:0009987//cellular process;GO:0050794//regulation of cellular process;GO:0042592//homeostatic process;GO:0019725//cellular homeostasis;GO:0050789//regulation of biological process;[F]GO:0009055//electron transfer activity;GO:0015036//disulfide oxidoreductase activity;GO:0016667//…	molecular_function;biological_process	[P]cellular process;biological regulation;[F]catalytic activity;	1.05949
MsG0880047219.01	[P]GO:0065007//biological regulation;GO:0032507//maintenance of protein location in cell;GO:0072594//establishment of protein localization to organelle;GO:0051651//maintenance of location in cell;GO:0071702//organic substance transport;GO:0006605//protein targeting;GO:0051234//establishment of localization;GO:0065008//regulation of biological quality;GO:0045184//establishment of protein localizat…	biological_process;cellular_component	[C]cellular anatomical entity;[P]biological regulation;cellular process;localization;	5.90689
MsG0480023651.01	[P]GO:0065007//biological regulation;GO:0022604//regulation of cell morphogenesis;GO:0051301//cell division;GO:0008152//metabolic process;GO:0009058//biosynthetic process;GO:0009987//cellular process;GO:0050793//regulation of developmental process;GO:0050789//regulation of biological process;GO:0008360//regulation of cell shape;GO:0022603//regulation of anatomical structure morphogenesis;GO:00650…	molecular_function;cellular_component;biological_process	[C]cellular anatomical entity;intracellular;[P]biological regulation;metabolic process;cellular process;[F]catalytic activity;binding;	-9.12412
MsG0880042514.01	[P]GO:0065007//biological regulation;GO:0008152//metabolic process;GO:0042445//hormone metabolic process;GO:0009987//cellular process;GO:0065008//regulation of biological quality;GO:0044237//cellular metabolic process;GO:0010817//regulation of hormone levels;GO:0009850//auxin metabolic process;[C]GO:0005783//endoplasmic reticulum;GO:0043226//organelle;GO:0043231//intracellular membrane-bounded or…	cellular_component;molecular_function;biological_process	[C]intracellular;cellular anatomical entity;[P]biological regulation;metabolic process;cellular process;[F]catalytic activity;	-1.61005
MsG0280008015.01	[P]GO:0065007//biological regulation;GO:0006996//organelle organization;GO:0009657//plastid organization;GO:0009987//cellular process;GO:0006355//regulation of transcription, DNA-templated;GO:0009658//chloroplast organization;GO:2001141//regulation of RNA biosynthetic process;GO:0051171//regulation of nitrogen compound metabolic process;GO:0010468//regulation of gene expression;GO:0032502//develo…	biological_process;cellular_component;molecular_function	[C]cellular anatomical entity;intracellular;[P]biological regulation;cellular process;developmental process;[F]binding;	-1.23428
MsG0280010650.01	[P]GO:0065007//biological regulation;GO:0006793//phosphorus metabolic process;GO:0050790//regulation of catalytic activity;GO:0036211//protein modification process;GO:0031323//regulation of cellular metabolic process;GO:0019222//regulation of metabolic process;GO:0044267//cellular protein metabolic process;GO:0051246//regulation of protein metabolic process;GO:0065009//regulation of molecular fun…	biological_process;molecular_function;cellular_component	[C]protein-containing complex;intracellular;cellular anatomical entity;[P]cellular process;metabolic process;biological regulation;[F]molecular function regulator;binding;	3.28137
MsG0580024325.01	[P]GO:0065007//biological regulation;GO:0006464//cellular protein modification process;GO:0051726//regulation of cell cycle;GO:0030163//protein catabolic process;GO:0070647//protein modification by small protein conjugation or removal;GO:0006807//nitrogen compound metabolic process;GO:0006511//ubiquitin-dependent protein catabolic process;GO:0044260//cellular macromolecule metabolic process;GO:00…	cellular_component;biological_process;molecular_function	[C]intracellular;cellular anatomical entity;[P]cellular process;biological regulation;metabolic process;[F]binding;catalytic activity;	1.19296
MsG0280010540.01	[P]GO:0060255//regulation of macromolecule metabolic process;GO:0065007//biological regulation;GO:0031326//regulation of cellular biosynthetic process;GO:0006355//regulation of transcription, DNA-templated;GO:2000112//regulation of cellular macromolecule biosynthetic process;GO:0051171//regulation of nitrogen compound metabolic process;GO:1903506//regulation of nucleic acid-templated transcriptio…	molecular_function;biological_process	[P]biological regulation;[F]binding;	6.10852
MsG0880046263.01	[P]GO:0060255//regulation of macromolecule metabolic process;GO:0051252//regulation of RNA metabolic process;GO:0019219//regulation of nucleobase-containing compound metabolic process;GO:0006355//regulation of transcription, DNA-templated;GO:0009889//regulation of biosynthetic process;GO:0010468//regulation of gene expression;GO:0031326//regulation of cellular biosynthetic process;GO:0080090//reg…	molecular_function;biological_process;cellular_component	[C]intracellular;cellular anatomical entity;[P]biological regulation;[F]binding;transcription regulator activity;catalytic activity;	2.76388
MsG0180005415.01	[P]GO:0060255//regulation of macromolecule metabolic process;GO:0019222//regulation of metabolic process;GO:0006355//regulation of transcription, DNA-templated;GO:0080090//regulation of primary metabolic process;GO:0009889//regulation of biosynthetic process;GO:0010468//regulation of gene expression;GO:0051252//regulation of RNA metabolic process;GO:0065007//biological regulation;GO:1903506//regu…	biological_process;cellular_component	[C]intracellular;cellular anatomical entity;[P]biological regulation;	-1.03499
MsG0780041756.01	[P]GO:0055114//oxidation-reduction process;GO:0008152//metabolic process;GO:0032259//methylation;[C]GO:0043231//intracellular membrane-bounded organelle;GO:0031224//intrinsic component of membrane;GO:0110165//cellular anatomical entity;GO:0043226//organelle;GO:0005622//intracellular;GO:0043227//membrane-bounded organelle;GO:0005634//nucleus;GO:0016020//membrane;GO:0016021//integral component of m…	molecular_function;cellular_component;biological_process	[C]intracellular;cellular anatomical entity;[P]metabolic process;[F]catalytic activity;binding;	-1.21711
MsG0780036010.01	[P]GO:0055114//oxidation-reduction process;GO:0008152//metabolic process;[F]GO:0016491//oxidoreductase activity;GO:0003824//catalytic activity;	biological_process;molecular_function	[P]metabolic process;[F]catalytic activity;	2.4257
MsG0880043249.01	[P]GO:0055114//oxidation-reduction process;GO:0008152//metabolic process;[C]GO:0016020//membrane;GO:0110165//cellular anatomical entity;[F]GO:0016491//oxidoreductase activity;GO:0003824//catalytic activity;	molecular_function;biological_process;cellular_component	[C]cellular anatomical entity;[P]metabolic process;[F]catalytic activity;	1.14147
MsG0180005856.01	[P]GO:0055114//oxidation-reduction process;GO:0006739//NADP metabolic process;GO:0044237//cellular metabolic process;GO:1901135//carbohydrate derivative metabolic process;GO:0006091//generation of precursor metabolites and energy;GO:0006098//pentose-phosphate shunt;GO:0009987//cellular process;GO:0051156//glucose 6-phosphate metabolic process;GO:0008152//metabolic process;GO:0006793//phosphorus m…	molecular_function;biological_process	[P]cellular process;metabolic process;[F]catalytic activity;	-1.07388
MsG0680030746.01	[P]GO:0055085//transmembrane transport;GO:0051234//establishment of localization;GO:0051179//localization;GO:0006810//transport;GO:0009987//cellular process;[C]GO:0110165//cellular anatomical entity;GO:0016020//membrane;GO:0031224//intrinsic component of membrane;GO:0016021//integral component of membrane;[F]GO:0043168//anion binding;GO:0017076//purine nucleotide binding;GO:0043167//ion binding;G…	biological_process;molecular_function;cellular_component	[C]cellular anatomical entity;[P]cellular process;localization;[F]catalytic activity;binding;transporter activity;	1.20655
MsG0580025502.01	[P]GO:0055085//transmembrane transport;GO:0051179//localization;GO:0051234//establishment of localization;GO:0006810//transport;GO:0009987//cellular process;[C]GO:0016020//membrane;GO:0016021//integral component of membrane;GO:0110165//cellular anatomical entity;GO:0031224//intrinsic component of membrane;[F]GO:0016817//hydrolase activity, acting on acid anhydrides;GO:0016887//ATPase activity;GO:…	molecular_function;biological_process;cellular_component	[C]cellular anatomical entity;[P]localization;cellular process;[F]transporter activity;binding;catalytic activity;	1.02853
MsG0680031621.01	[P]GO:0055085//transmembrane transport;GO:0006810//transport;GO:0051179//localization;GO:0051234//establishment of localization;GO:0009987//cellular process;[C]GO:0016020//membrane;GO:0031224//intrinsic component of membrane;GO:0016021//integral component of membrane;GO:0110165//cellular anatomical entity;	biological_process;cellular_component	[C]cellular anatomical entity;[P]cellular process;localization;	1.32388
MsG0480018573.01	[P]GO:0055082//cellular chemical homeostasis;GO:0030001//metal ion transport;GO:0051651//maintenance of location in cell;GO:0065008//regulation of biological quality;GO:0051179//localization;GO:0000041//transition metal ion transport;GO:0050801//ion homeostasis;GO:0055076//transition metal ion homeostasis;GO:0030003//cellular cation homeostasis;GO:0065007//biological regulation;GO:0006879//cellul…	molecular_function;biological_process;cellular_component	[C]cellular anatomical entity;intracellular;[P]cellular process;localization;biological regulation;[F]binding;catalytic activity;	1.60271
MsG0480018596.01	[P]GO:0055076//transition metal ion homeostasis;GO:1901360//organic cyclic compound metabolic process;GO:0055080//cation homeostasis;GO:0019439//aromatic compound catabolic process;GO:0000041//transition metal ion transport;GO:0051179//localization;GO:0044248//cellular catabolic process;GO:0046271//phenylpropanoid catabolic process;GO:0071704//organic substance metabolic process;GO:0009056//catab…	biological_process;molecular_function;cellular_component	[C]cellular anatomical entity;[P]biological regulation;metabolic process;localization;cellular process;[F]binding;catalytic activity;	-1.10782
MsG0880046300.01	[P]GO:0051716//cellular response to stimulus;GO:0065007//biological regulation;GO:0050896//response to stimulus;GO:0009987//cellular process;GO:0050794//regulation of cellular process;GO:0007166//cell surface receptor signaling pathway;GO:0007165//signal transduction;GO:0007154//cell communication;GO:0050789//regulation of biological process;GO:0023052//signaling;	biological_process	[P]response to stimulus;biological regulation;signaling;cellular process;	-2.05703
MsG0880045350.01	[P]GO:0051707//response to other organism;GO:0098542//defense response to other organism;GO:0009627//systemic acquired resistance;GO:0009814//defense response, incompatible interaction;GO:0006955//immune response;GO:0002376//immune system process;GO:0045087//innate immune response;GO:0009607//response to biotic stimulus;GO:0050896//response to stimulus;GO:0009605//response to external stimulus;GO…	molecular_function;biological_process	[P]response to stimulus;interspecies interaction between organisms;immune system process;[F]binding;	-1.59339
MsG0280010720.01	[P]GO:0051704//multi-organism process;GO:0048856//anatomical structure development;GO:0022414//reproductive process;GO:0044703//multi-organism reproductive process;GO:0009653//anatomical structure morphogenesis;GO:0048646//anatomical structure formation involved in morphogenesis;GO:0006949//syncytium formation;GO:0019953//sexual reproduction;GO:0000003//reproduction;GO:0009987//cellular process;G…	biological_process;cellular_component	[C]cellular anatomical entity;[P]reproduction;reproductive process;multi-organism process;developmental process;cellular process;	1.62224
MsG0580024583.01	[P]GO:0051704//multi-organism process;GO:0044703//multi-organism reproductive process;GO:0019953//sexual reproduction;GO:0000003//reproduction;GO:0022414//reproductive process;[C]GO:0005576//extracellular region;GO:0110165//cellular anatomical entity;	cellular_component;biological_process	[C]cellular anatomical entity;[P]reproduction;reproductive process;multi-organism process;	-1.0731
MsG0180001828.01	[P]GO:0051704//multi-organism process;GO:0044000//movement in host;GO:0010496//intercellular transport;GO:0046739//transport of virus in multicellular host;GO:0044419//interspecies interaction between organisms;GO:0044766//multi-organism transport;GO:0052126//movement in host environment;GO:0046794//transport of virus;GO:0051701//interaction with host;GO:0044403//symbiotic process;GO:0010497//pla…	cellular_component;biological_process	[C]cellular anatomical entity;[P]interspecies interaction between organisms;localization;cellular process;multi-organism process;	1.2041
MsG0880045416.01	[P]GO:0051656//establishment of organelle localization;GO:0009987//cellular process;GO:0051649//establishment of localization in cell;GO:0007017//microtubule-based process;GO:0007018//microtubule-based movement;GO:0030010//establishment of cell polarity;GO:0071840//cellular component organization or biogenesis;GO:0099111//microtubule-based transport;GO:0051293//establishment of spindle localizati…	cellular_component;biological_process	[C]cellular anatomical entity;protein-containing complex;intracellular;[P]cellular process;localization;	-2.19111
MsG0280007531.01	[P]GO:0051644//plastid localization;GO:0051640//organelle localization;GO:0009902//chloroplast relocation;GO:0051179//localization;GO:0051234//establishment of localization;GO:0009657//plastid organization;GO:0009987//cellular process;GO:0051641//cellular localization;GO:0016043//cellular component organization;GO:0051667//establishment of plastid localization;GO:0071840//cellular component organ…	biological_process;cellular_component	[C]intracellular;cellular anatomical entity;[P]cellular process;localization;	-1.78182
MsG0880043277.01	[P]GO:0051641//cellular localization;GO:0034613//cellular protein localization;GO:0015833//peptide transport;GO:0051301//cell division;GO:0072657//protein localization to membrane;GO:0051179//localization;GO:0072594//establishment of protein localization to organelle;GO:0090150//establishment of protein localization to membrane;GO:0042886//amide transport;GO:0051234//establishment of localization…	biological_process;cellular_component;molecular_function	[C]cellular anatomical entity;[P]localization;cellular process;[F]binding;catalytic activity;	3.04338
MsG0580028904.01	[P]GO:0051641//cellular localization;GO:0015031//protein transport;GO:0017038//protein import;GO:0006913//nucleocytoplasmic transport;GO:0070727//cellular macromolecule localization;GO:0034504//protein localization to nucleus;GO:0051179//localization;GO:0009987//cellular process;GO:0051234//establishment of localization;GO:0015833//peptide transport;GO:0045184//establishment of protein localizati…	cellular_component;molecular_function;biological_process	[C]intracellular;cellular anatomical entity;[P]localization;cellular process;[F]transporter activity;	-1.14221
MsG0180000383.01	[P]GO:0051604//protein maturation;GO:0044267//cellular protein metabolic process;GO:1901565//organonitrogen compound catabolic process;GO:0010467//gene expression;GO:1901564//organonitrogen compound metabolic process;GO:0051603//proteolysis involved in cellular protein catabolic process;GO:0006807//nitrogen compound metabolic process;GO:0019538//protein metabolic process;GO:0006508//proteolysis;G…	biological_process;cellular_component;molecular_function	[C]cellular anatomical entity;intracellular;[P]cellular process;metabolic process;[F]catalytic activity;	-1.19655
MsG0480021870.01	[P]GO:0051321//meiotic cell cycle;GO:0016043//cellular component organization;GO:0006310//DNA recombination;GO:0022414//reproductive process;GO:0006259//DNA metabolic process;GO:0048285//organelle fission;GO:0007049//cell cycle;GO:1901360//organic cyclic compound metabolic process;GO:0006139//nucleobase-containing compound metabolic process;GO:0071704//organic substance metabolic process;GO:19030…	biological_process	[P]reproduction;reproductive process;metabolic process;cellular process;	1.0249
MsG0280008954.01	[P]GO:0051276//chromosome organization;GO:0034728//nucleosome organization;GO:0048581//negative regulation of post-embryonic development;GO:0032502//developmental process;GO:0016043//cellular component organization;GO:0051301//cell division;GO:0060255//regulation of macromolecule metabolic process;GO:0032501//multicellular organismal process;GO:0031326//regulation of cellular biosynthetic process…	cellular_component;molecular_function;biological_process	[C]intracellular;protein-containing complex;cellular anatomical entity;[P]response to stimulus;multicellular organismal process;biological regulation;cellular process;developmental process;[F]binding;	-1.33104
MsG0080048367.01	[P]GO:0051274//beta-glucan biosynthetic process;GO:0016051//carbohydrate biosynthetic process;GO:0034645//cellular macromolecule biosynthetic process;GO:0044238//primary metabolic process;GO:0005976//polysaccharide metabolic process;GO:0044260//cellular macromolecule metabolic process;GO:0043170//macromolecule metabolic process;GO:0009058//biosynthetic process;GO:0005975//carbohydrate metabolic p…	biological_process;molecular_function;cellular_component	[C]protein-containing complex;cellular anatomical entity;[P]cellular process;metabolic process;[F]catalytic activity;	-1.27091
MsG0780038953.01	[P]GO:0051259//protein complex oligomerization;GO:0065003//protein-containing complex assembly;GO:0042221//response to chemical;GO:0022607//cellular component assembly;GO:0009628//response to abiotic stimulus;GO:0044085//cellular component biogenesis;GO:0009987//cellular process;GO:0050896//response to stimulus;GO:0006950//response to stress;GO:0016043//cellular component organization;GO:0071840/…	molecular_function;biological_process	[P]response to stimulus;cellular process;[F]binding;	-1.90576
MsG0580024185.01	[P]GO:0051252//regulation of RNA metabolic process;GO:0051254//positive regulation of RNA metabolic process;GO:0032784//regulation of DNA-templated transcription, elongation;GO:1901576//organic substance biosynthetic process;GO:0034402//recruitment of 3'-end processing factors to RNA polymerase II holoenzyme complex;GO:0006354//DNA-templated transcription, elongation;GO:0046483//heterocycle metab…	molecular_function;biological_process;cellular_component	[C]cellular anatomical entity;protein-containing complex;intracellular;[P]cellular process;metabolic process;biological regulation;[F]binding;	8.60733
MsG0280008369.01	[P]GO:0051252//regulation of RNA metabolic process;GO:0050794//regulation of cellular process;GO:0051171//regulation of nitrogen compound metabolic process;GO:1903506//regulation of nucleic acid-templated transcription;GO:0010468//regulation of gene expression;GO:0009889//regulation of biosynthetic process;GO:0019222//regulation of metabolic process;GO:0080090//regulation of primary metabolic pro…	biological_process;cellular_component;molecular_function	[C]cellular anatomical entity;protein-containing complex;intracellular;[P]biological regulation;[F]transcription regulator activity;binding;	-1.32315
MsG0880042586.01	[P]GO:0051252//regulation of RNA metabolic process;GO:0050794//regulation of cellular process;GO:0051171//regulation of nitrogen compound metabolic process;GO:0019222//regulation of metabolic process;GO:0010556//regulation of macromolecule biosynthetic process;GO:0060255//regulation of macromolecule metabolic process;GO:0006355//regulation of transcription, DNA-templated;GO:0019219//regulation of…	molecular_function;biological_process;cellular_component	[C]protein-containing complex;intracellular;cellular anatomical entity;[P]biological regulation;[F]transcription regulator activity;	-2.88296
MsG0280007698.01	[P]GO:0051252//regulation of RNA metabolic process;GO:0050794//regulation of cellular process;GO:0010556//regulation of macromolecule biosynthetic process;GO:2001141//regulation of RNA biosynthetic process;GO:0031326//regulation of cellular biosynthetic process;GO:0060255//regulation of macromolecule metabolic process;GO:0009889//regulation of biosynthetic process;GO:0050789//regulation of biolog…	biological_process;cellular_component;molecular_function	[C]cellular anatomical entity;protein-containing complex;intracellular;[P]biological regulation;[F]binding;transcription regulator activity;	-1.20686
MsG0880044354.01	[P]GO:0051252//regulation of RNA metabolic process;GO:0010556//regulation of macromolecule biosynthetic process;GO:0065007//biological regulation;GO:0019222//regulation of metabolic process;GO:0031323//regulation of cellular metabolic process;GO:0050794//regulation of cellular process;GO:0060255//regulation of macromolecule metabolic process;GO:2001141//regulation of RNA biosynthetic process;GO:1…	biological_process;cellular_component;molecular_function	[C]cellular anatomical entity;intracellular;[P]biological regulation;[F]binding;	-3.01495
MsG0280009717.01	[P]GO:0051252//regulation of RNA metabolic process;GO:0010556//regulation of macromolecule biosynthetic process;GO:0031323//regulation of cellular metabolic process;GO:0060255//regulation of macromolecule metabolic process;GO:2000112//regulation of cellular macromolecule biosynthetic process;GO:0050789//regulation of biological process;GO:1903506//regulation of nucleic acid-templated transcriptio…	molecular_function;biological_process;cellular_component	[C]cellular anatomical entity;intracellular;[P]biological regulation;[F]binding;	-1.44427
MsG0580026505.01	[P]GO:0051234//establishment of localization;GO:0071705//nitrogen compound transport;GO:0051179//localization;GO:0006810//transport;[C]GO:0031224//intrinsic component of membrane;GO:0016020//membrane;GO:0110165//cellular anatomical entity;GO:0016021//integral component of membrane;[F]GO:0005215//transporter activity;GO:0022857//transmembrane transporter activity;	molecular_function;cellular_component;biological_process	[C]cellular anatomical entity;[P]localization;[F]transporter activity;	-1.03124
MsG0180004384.01	[P]GO:0051234//establishment of localization;GO:0051179//localization;GO:0030001//metal ion transport;GO:0006810//transport;GO:0006812//cation transport;GO:0006811//ion transport;[F]GO:0046872//metal ion binding;GO:0005488//binding;GO:0043169//cation binding;GO:0043167//ion binding;	biological_process;molecular_function	[P]localization;[F]binding;	-1.2745
MsG0280007196.01	[P]GO:0051234//establishment of localization;GO:0051179//localization;GO:0006812//cation transport;GO:0030001//metal ion transport;GO:0006810//transport;GO:0006811//ion transport;[F]GO:0005488//binding;GO:0046872//metal ion binding;GO:0043167//ion binding;GO:0043169//cation binding;	biological_process;molecular_function	[P]localization;[F]binding;	2.20905
MsG0380015976.01	[P]GO:0051234//establishment of localization;GO:0009987//cellular process;GO:0055085//transmembrane transport;GO:0006810//transport;GO:0051179//localization;[C]GO:0005886//plasma membrane;GO:0110165//cellular anatomical entity;GO:0071944//cell periphery;GO:0031224//intrinsic component of membrane;GO:0016021//integral component of membrane;GO:0031226//intrinsic component of plasma membrane;GO:0016…	cellular_component;biological_process;molecular_function	[C]cellular anatomical entity;[P]cellular process;localization;[F]transporter activity;	1.38769
MsG0380017913.01	[P]GO:0051234//establishment of localization;GO:0006811//ion transport;GO:0055072//iron ion homeostasis;GO:0048878//chemical homeostasis;GO:0065007//biological regulation;GO:0006812//cation transport;GO:0055065//metal ion homeostasis;GO:0030001//metal ion transport;GO:0051179//localization;GO:0000041//transition metal ion transport;GO:0055080//cation homeostasis;GO:0006826//iron ion transport;GO:…	cellular_component;molecular_function;biological_process	[C]cellular anatomical entity;[P]localization;biological regulation;[F]catalytic activity;binding;	2.12913
MsG0780039723.01	[P]GO:0051234//establishment of localization;GO:0006810//transport;GO:0055085//transmembrane transport;GO:0051179//localization;GO:0009987//cellular process;[C]GO:0031224//intrinsic component of membrane;GO:0016020//membrane;GO:0016021//integral component of membrane;GO:0110165//cellular anatomical entity;[F]GO:0035639//purine ribonucleoside triphosphate binding;GO:0000166//nucleotide binding;GO:…	biological_process;cellular_component;molecular_function	[C]cellular anatomical entity;[P]localization;cellular process;[F]molecular function regulator;catalytic activity;binding;	-4.3152
MsG0580025224.01	[P]GO:0051234//establishment of localization;GO:0006810//transport;GO:0055085//transmembrane transport;GO:0051179//localization;GO:0009987//cellular process;[C]GO:0016020//membrane;GO:0110165//cellular anatomical entity;GO:0031224//intrinsic component of membrane;GO:0016021//integral component of membrane;	biological_process;cellular_component	[C]cellular anatomical entity;[P]localization;cellular process;	1.30687
MsG0480022900.01	[P]GO:0051234//establishment of localization;GO:0006810//transport;GO:0051179//localization;GO:0008643//carbohydrate transport;GO:0071702//organic substance transport;[C]GO:0110165//cellular anatomical entity;GO:0016021//integral component of membrane;GO:0031224//intrinsic component of membrane;GO:0016020//membrane;[F]GO:0005215//transporter activity;GO:0022857//transmembrane transporter activity;	cellular_component;biological_process;molecular_function	[C]cellular anatomical entity;[P]localization;[F]transporter activity;	1.00832
MsG0480020758.01	[P]GO:0051179//localization;GO:1990542//mitochondrial transmembrane transport;GO:0009793//embryo development ending in seed dormancy;GO:0072655//establishment of protein localization to mitochondrion;GO:0009987//cellular process;GO:0071702//organic substance transport;GO:0010154//fruit development;GO:0048731//system development;GO:0070585//protein localization to mitochondrion;GO:0071806//protein…	biological_process;molecular_function;cellular_component	[C]cellular anatomical entity;intracellular;[P]reproductive process;cellular process;reproduction;localization;developmental process;multicellular organismal process;[F]binding;	1.06518
MsG0380015550.01	[P]GO:0051179//localization;GO:0071702//organic substance transport;GO:0006810//transport;GO:0008643//carbohydrate transport;GO:0051234//establishment of localization;[C]GO:0043229//intracellular organelle;GO:0016020//membrane;GO:0031224//intrinsic component of membrane;GO:0110165//cellular anatomical entity;GO:0005622//intracellular;GO:0043226//organelle;GO:0005794//Golgi apparatus;GO:0012505//e…	biological_process;cellular_component;molecular_function	[C]cellular anatomical entity;intracellular;[P]localization;[F]transporter activity;	-1.00702
MsG0380017818.01	[P]GO:0051179//localization;GO:0042886//amide transport;GO:0071705//nitrogen compound transport;GO:0006857//oligopeptide transport;GO:0006810//transport;GO:0071702//organic substance transport;GO:0015833//peptide transport;GO:0051234//establishment of localization;[C]GO:0031224//intrinsic component of membrane;GO:0110165//cellular anatomical entity;GO:0016021//integral component of membrane;GO:00…	cellular_component;biological_process;molecular_function	[C]cellular anatomical entity;[P]localization;[F]transporter activity;catalytic activity;	-1.17275
MsG0280007506.01	[P]GO:0051179//localization;GO:0030001//metal ion transport;GO:0006812//cation transport;GO:0051234//establishment of localization;GO:0006811//ion transport;GO:0006810//transport;[F]GO:0043169//cation binding;GO:0046872//metal ion binding;GO:0005488//binding;GO:0043167//ion binding;	molecular_function;biological_process	[P]localization;[F]binding;	2.31345
MsG0380013312.01	[P]GO:0051179//localization;GO:0008643//carbohydrate transport;GO:0051234//establishment of localization;GO:0071702//organic substance transport;GO:0006810//transport;[C]GO:0043229//intracellular organelle;GO:0012505//endomembrane system;GO:0005794//Golgi apparatus;GO:0005622//intracellular;GO:0005737//cytoplasm;GO:0043231//intracellular membrane-bounded organelle;GO:0016021//integral component o…	molecular_function;biological_process;cellular_component	[C]cellular anatomical entity;intracellular;[P]localization;[F]transporter activity;	-1.10966
MsG0080048220.01	[P]GO:0051179//localization;GO:0006996//organelle organization;GO:0016043//cellular component organization;GO:0006913//nucleocytoplasmic transport;GO:0006810//transport;GO:0009987//cellular process;GO:0033036//macromolecule localization;GO:0051234//establishment of localization;GO:0046907//intracellular transport;GO:0051236//establishment of RNA localization;GO:0051649//establishment of localizat…	cellular_component;molecular_function;biological_process	[C]intracellular;cellular anatomical entity;protein-containing complex;[P]localization;cellular process;[F]binding;	-1.03607
MsG0780040755.01	[P]GO:0051179//localization;GO:0006810//transport;GO:0042886//amide transport;GO:0051234//establishment of localization;GO:0015031//protein transport;GO:0045184//establishment of protein localization;GO:0008104//protein localization;GO:0071705//nitrogen compound transport;GO:0015833//peptide transport;GO:0033036//macromolecule localization;GO:0071702//organic substance transport;	biological_process	[P]localization;	-1.66382
MsG0580027763.01	[P]GO:0051179//localization;GO:0006810//transport;GO:0033036//macromolecule localization;GO:0051234//establishment of localization;GO:0006869//lipid transport;GO:0071702//organic substance transport;GO:0010876//lipid localization;[C]GO:0016020//membrane;GO:0110165//cellular anatomical entity;[F]GO:0005488//binding;GO:0008289//lipid binding;	molecular_function;cellular_component;biological_process	[C]cellular anatomical entity;[P]localization;[F]binding;	1.92984
MsG0480019625.01	[P]GO:0051171//regulation of nitrogen compound metabolic process;GO:0009889//regulation of biosynthetic process;GO:0019219//regulation of nucleobase-containing compound metabolic process;GO:1903506//regulation of nucleic acid-templated transcription;GO:0019222//regulation of metabolic process;GO:2000112//regulation of cellular macromolecule biosynthetic process;GO:2001141//regulation of RNA biosy…	cellular_component;biological_process	[C]cellular anatomical entity;[P]biological regulation;	-1.70283
MsG0280006426.01	[P]GO:0050896//response to stimulus;GO:0009987//cellular process;GO:0044237//cellular metabolic process;GO:0006979//response to oxidative stress;GO:0044248//cellular catabolic process;GO:0009056//catabolic process;GO:0042743//hydrogen peroxide metabolic process;GO:0042744//hydrogen peroxide catabolic process;GO:0008152//metabolic process;GO:0006950//response to stress;GO:0072593//reactive oxygen …	cellular_component;biological_process;molecular_function	[C]intracellular;cellular anatomical entity;[P]metabolic process;response to stimulus;cellular process;[F]binding;catalytic activity;antioxidant activity;	1.36177
MsG0780036391.01	[P]GO:0050896//response to stimulus;GO:0009408//response to heat;GO:0009987//cellular process;GO:0006807//nitrogen compound metabolic process;GO:0043170//macromolecule metabolic process;GO:0044238//primary metabolic process;GO:0009266//response to temperature stimulus;GO:0006950//response to stress;GO:0071704//organic substance metabolic process;GO:0019538//protein metabolic process;GO:0008152//m…	molecular_function;cellular_component;biological_process	[C]intracellular;cellular anatomical entity;[P]metabolic process;cellular process;response to stimulus;[F]binding;catalytic activity;	-1.03729
MsG0880047645.01	[P]GO:0050896//response to stimulus;GO:0008152//metabolic process;GO:0009056//catabolic process;GO:0006979//response to oxidative stress;GO:0072593//reactive oxygen species metabolic process;GO:0009987//cellular process;GO:0044248//cellular catabolic process;GO:0006950//response to stress;GO:0042743//hydrogen peroxide metabolic process;GO:0042744//hydrogen peroxide catabolic process;GO:0044237//c…	cellular_component;biological_process;molecular_function	[C]cellular anatomical entity;[P]cellular process;metabolic process;response to stimulus;[F]antioxidant activity;binding;catalytic activity;	-1.43075
MsG0780038373.01	[P]GO:0050896//response to stimulus;GO:0006952//defense response;GO:0051707//response to other organism;GO:0009627//systemic acquired resistance;GO:0009607//response to biotic stimulus;GO:0045087//innate immune response;GO:0009605//response to external stimulus;GO:0006950//response to stress;GO:0009814//defense response, incompatible interaction;GO:0002376//immune system process;GO:0044419//inter…	molecular_function;cellular_component;biological_process	[C]cellular anatomical entity;[P]immune system process;response to stimulus;interspecies interaction between organisms;[F]binding;	1.87678
MsG0480024019.01	[P]GO:0050896//response to stimulus;GO:0006950//response to stress;GO:0006952//defense response;[C]GO:0110165//cellular anatomical entity;GO:0005576//extracellular region;	biological_process;cellular_component	[C]cellular anatomical entity;[P]response to stimulus;	4.4818
MsG0580025828.01	[P]GO:0050896//response to stimulus;GO:0006950//response to stress;GO:0006952//defense response;	biological_process	[P]response to stimulus;	1.61894
MsG0580025358.01	[P]GO:0050896//response to stimulus;GO:0006259//DNA metabolic process;GO:0033554//cellular response to stress;GO:0044260//cellular macromolecule metabolic process;GO:0009059//macromolecule biosynthetic process;GO:0046483//heterocycle metabolic process;GO:0009058//biosynthetic process;GO:0006950//response to stress;GO:0090304//nucleic acid metabolic process;GO:0008152//metabolic process;GO:0044249…	biological_process;molecular_function;cellular_component	[C]cellular anatomical entity;intracellular;[P]cellular process;metabolic process;response to stimulus;[F]binding;	7.04439
MsG0780041652.01	[P]GO:0050832//defense response to fungus;GO:0050896//response to stimulus;GO:0080027//response to herbivore;GO:0042221//response to chemical;GO:0009617//response to bacterium;GO:0044419//interspecies interaction between organisms;GO:0009627//systemic acquired resistance;GO:0009723//response to ethylene;GO:0042742//defense response to bacterium;GO:0009817//defense response to fungus, incompatible…	biological_process;molecular_function	[P]interspecies interaction between organisms;immune system process;metabolic process;response to stimulus;[F]binding;catalytic activity;	1.07367
MsG0780040473.01	[P]GO:0050794//regulation of cellular process;GO:0097435//supramolecular fiber organization;GO:0007010//cytoskeleton organization;GO:0030036//actin cytoskeleton organization;GO:0010119//regulation of stomatal movement;GO:0007015//actin filament organization;GO:0050789//regulation of biological process;GO:0065007//biological regulation;GO:0016043//cellular component organization;GO:0009987//cellul…	biological_process;molecular_function	[P]cellular process;biological regulation;[F]binding;	1.31755
MsG0180001590.01	[P]GO:0050794//regulation of cellular process;GO:0071310//cellular response to organic substance;GO:0065007//biological regulation;GO:0070887//cellular response to chemical stimulus;GO:0007165//signal transduction;GO:0007154//cell communication;GO:0009719//response to endogenous stimulus;GO:0051716//cellular response to stimulus;GO:0050896//response to stimulus;GO:0009755//hormone-mediated signal…	cellular_component;biological_process;molecular_function	[C]cellular anatomical entity;[P]cellular process;biological regulation;response to stimulus;signaling;[F]catalytic activity;binding;	-1.06343
MsG0880047004.01	[P]GO:0050794//regulation of cellular process;GO:0065008//regulation of biological quality;GO:0009987//cellular process;GO:0042592//homeostatic process;GO:0045454//cell redox homeostasis;GO:0019725//cellular homeostasis;GO:0065007//biological regulation;GO:0050789//regulation of biological process;[F]GO:0016209//antioxidant activity;GO:0016651//oxidoreductase activity, acting on NAD(P)H;GO:001503…	biological_process;molecular_function	[P]biological regulation;cellular process;[F]catalytic activity;antioxidant activity;	-1.15567
MsG0380016251.01	[P]GO:0050794//regulation of cellular process;GO:0009987//cellular process;GO:0051179//localization;GO:0010119//regulation of stomatal movement;GO:0055085//transmembrane transport;GO:0051234//establishment of localization;GO:0090333//regulation of stomatal closure;GO:0050789//regulation of biological process;GO:0065007//biological regulation;GO:0006810//transport;[C]GO:0043229//intracellular orga…	cellular_component;biological_process;molecular_function	[C]cellular anatomical entity;intracellular;[P]biological regulation;cellular process;localization;[F]transporter activity;catalytic activity;binding;	-1.75384
MsG0080048650.01	[P]GO:0050794//regulation of cellular process;GO:0009889//regulation of biosynthetic process;GO:0010337//regulation of salicylic acid metabolic process;GO:0080142//regulation of salicylic acid biosynthetic process;GO:0031323//regulation of cellular metabolic process;GO:0062012//regulation of small molecule metabolic process;GO:0031326//regulation of cellular biosynthetic process;GO:0065007//biolo…	molecular_function;biological_process;cellular_component	[C]intracellular;cellular anatomical entity;[P]biological regulation;[F]binding;transcription regulator activity;	-1.57163
MsG0580028330.01	[P]GO:0050794//regulation of cellular process;GO:0006355//regulation of transcription, DNA-templated;GO:0007165//signal transduction;GO:0051716//cellular response to stimulus;GO:0009755//hormone-mediated signaling pathway;GO:0007154//cell communication;GO:0042221//response to chemical;GO:0009889//regulation of biosynthetic process;GO:2001141//regulation of RNA biosynthetic process;GO:0051171//reg…	cellular_component;biological_process	[C]intracellular;cellular anatomical entity;[P]biological regulation;cellular process;response to stimulus;signaling;	1.74162
MsG0380011690.01	[P]GO:0050790//regulation of catalytic activity;GO:0043086//negative regulation of catalytic activity;GO:0065007//biological regulation;GO:0044092//negative regulation of molecular function;GO:0065009//regulation of molecular function;[F]GO:0098772//molecular function regulator;GO:0003824//catalytic activity;GO:0052689//carboxylic ester hydrolase activity;GO:0016788//hydrolase activity, acting on…	biological_process;molecular_function	[P]biological regulation;[F]catalytic activity;molecular function regulator;	-1.20817
MsG0680030664.01	[P]GO:0050789//regulation of biological process;GO:0060255//regulation of macromolecule metabolic process;GO:0009639//response to red or far red light;GO:0031323//regulation of cellular metabolic process;GO:0051252//regulation of RNA metabolic process;GO:0009640//photomorphogenesis;GO:0010556//regulation of macromolecule biosynthetic process;GO:0051171//regulation of nitrogen compound metabolic p…	molecular_function;biological_process;cellular_component	[C]cellular anatomical entity;intracellular;[P]biological regulation;response to stimulus;developmental process;multicellular organismal process;[F]binding;	4.92057
MsG0780038351.01	[P]GO:0050789//regulation of biological process;GO:0051239//regulation of multicellular organismal process;GO:0048580//regulation of post-embryonic development;GO:0048582//positive regulation of post-embryonic development;GO:0051240//positive regulation of multicellular organismal process;GO:0048518//positive regulation of biological process;GO:0051094//positive regulation of developmental proces…	biological_process	[P]biological regulation;	2.88696
MsG0180004898.01	[P]GO:0050789//regulation of biological process;GO:0042592//homeostatic process;GO:0065007//biological regulation;GO:0045454//cell redox homeostasis;GO:0019725//cellular homeostasis;GO:0050794//regulation of cellular process;GO:0065008//regulation of biological quality;GO:0009987//cellular process;[C]GO:0005737//cytoplasm;GO:0043227//membrane-bounded organelle;GO:0043231//intracellular membrane-b…	cellular_component;molecular_function;biological_process	[C]intracellular;cellular anatomical entity;[P]biological regulation;cellular process;[F]antioxidant activity;catalytic activity;	-1.88868
MsG0180004244.01	[P]GO:0050667//homocysteine metabolic process;GO:0071704//organic substance metabolic process;GO:0044238//primary metabolic process;GO:1901605//alpha-amino acid metabolic process;GO:0019346//transsulfuration;GO:0043436//oxoacid metabolic process;GO:0006520//cellular amino acid metabolic process;GO:0006807//nitrogen compound metabolic process;GO:1901564//organonitrogen compound metabolic process;G…	biological_process;molecular_function;cellular_component	[C]cellular anatomical entity;intracellular;[P]cellular process;metabolic process;[F]catalytic activity;binding;	-1.26273
MsG0880047135.01	[P]GO:0048869//cellular developmental process;GO:0032502//developmental process;GO:0030154//cell differentiation;GO:0009987//cellular process;[C]GO:0043229//intracellular organelle;GO:0043227//membrane-bounded organelle;GO:0110165//cellular anatomical entity;GO:0005634//nucleus;GO:0043226//organelle;GO:0043231//intracellular membrane-bounded organelle;GO:0005622//intracellular;[F]GO:0097159//orga…	cellular_component;biological_process;molecular_function	[C]cellular anatomical entity;intracellular;[P]developmental process;cellular process;[F]binding;transcription regulator activity;	2.36375
MsG0280010269.01	[P]GO:0048856//anatomical structure development;GO:0098542//defense response to other organism;GO:0016310//phosphorylation;GO:0009607//response to biotic stimulus;GO:0044237//cellular metabolic process;GO:0044260//cellular macromolecule metabolic process;GO:0044267//cellular protein metabolic process;GO:0050896//response to stimulus;GO:0014070//response to organic cyclic compound;GO:0006793//phos…	biological_process;molecular_function;cellular_component	[C]cellular anatomical entity;[P]interspecies interaction between organisms;response to stimulus;growth;cellular process;immune system process;metabolic process;developmental process;[F]catalytic activity;binding;	1.71224
MsG0180005036.01	[P]GO:0048731//system development;GO:0006306//DNA methylation;GO:0032501//multicellular organismal process;GO:0043414//macromolecule methylation;GO:0048856//anatomical structure development;GO:0034641//cellular nitrogen compound metabolic process;GO:0032502//developmental process;GO:0006349//regulation of gene expression by genetic imprinting;GO:0044237//cellular metabolic process;GO:0048608//rep…	molecular_function;cellular_component;biological_process	[C]intracellular;cellular anatomical entity;[P]metabolic process;reproduction;cellular process;multicellular organismal process;developmental process;reproductive process;response to stimulus;biological regulation;[F]binding;catalytic activity;	1.45066
MsG0380016852.01	[P]GO:0048589//developmental growth;GO:0050896//response to stimulus;GO:0022414//reproductive process;GO:0009686//gibberellin biosynthetic process;GO:0016101//diterpenoid metabolic process;GO:0009791//post-embryonic development;GO:0000003//reproduction;GO:1901576//organic substance biosynthetic process;GO:0044237//cellular metabolic process;GO:0048367//shoot system development;GO:0006629//lipid m…	molecular_function;biological_process	[P]reproductive process;response to stimulus;cellular process;developmental process;metabolic process;multicellular organismal process;reproduction;growth;[F]catalytic activity;binding;	2.18989
MsG0380015465.01	[P]GO:0048573//photoperiodism, flowering;GO:0071214//cellular response to abiotic stimulus;GO:0071489//cellular response to red or far red light;GO:0009605//response to external stimulus;GO:0048580//regulation of post-embryonic development;GO:0048831//regulation of shoot system development;GO:0051239//regulation of multicellular organismal process;GO:0009628//response to abiotic stimulus;GO:20000…	molecular_function;biological_process;cellular_component	[C]intracellular;cellular anatomical entity;[P]reproduction;biological regulation;developmental process;signaling;cellular process;reproductive process;response to stimulus;multicellular organismal process;[F]binding;	-1.21996
MsG0380017253.01	[P]GO:0048523//negative regulation of cellular process;GO:0061014//positive regulation of mRNA catabolic process;GO:0034249//negative regulation of cellular amide metabolic process;GO:0051173//positive regulation of nitrogen compound metabolic process;GO:0031327//negative regulation of cellular biosynthetic process;GO:0048522//positive regulation of cellular process;GO:0065008//regulation of biol…	biological_process;cellular_component;molecular_function	[C]cellular anatomical entity;intracellular;[P]biological regulation;[F]binding;	1.86242
MsG0480022281.01	[P]GO:0048465//corolla development;GO:0048444//floral organ morphogenesis;GO:0048608//reproductive structure development;GO:0090696//post-embryonic plant organ development;GO:0032501//multicellular organismal process;GO:0048437//floral organ development;GO:0009908//flower development;GO:0090697//post-embryonic plant organ morphogenesis;GO:0009657//plastid organization;GO:0009791//post-embryonic d…	cellular_component;biological_process;molecular_function	[C]intracellular;cellular anatomical entity;[P]multicellular organismal process;developmental process;reproductive process;cellular process;reproduction;[F]binding;	1.4488
MsG0380017988.01	[P]GO:0048316//seed development;GO:0048608//reproductive structure development;GO:0048856//anatomical structure development;GO:0032501//multicellular organismal process;GO:0022414//reproductive process;GO:0009791//post-embryonic development;GO:0003006//developmental process involved in reproduction;GO:0007275//multicellular organism development;GO:0048731//system development;GO:0010154//fruit dev…	cellular_component;biological_process	[C]cellular anatomical entity;intracellular;[P]developmental process;reproduction;reproductive process;multicellular organismal process;	1
MsG0480021449.01	[P]GO:0048316//seed development;GO:0009790//embryo development;GO:0007275//multicellular organism development;GO:0022414//reproductive process;GO:0071702//organic substance transport;GO:0071310//cellular response to organic substance;GO:0032502//developmental process;GO:0010154//fruit development;GO:0009965//leaf morphogenesis;GO:0032870//cellular response to hormone stimulus;GO:0051716//cellular…	molecular_function;cellular_component;biological_process	[C]cellular anatomical entity;[P]biological regulation;cellular process;developmental process;response to stimulus;reproduction;localization;signaling;reproductive process;multicellular organismal process;[F]transporter activity;	8.19476
MsG0780041120.01	[P]GO:0048285//organelle fission;GO:0009987//cellular process;GO:0006996//organelle organization;GO:0051301//cell division;GO:0009658//chloroplast organization;GO:0009657//plastid organization;GO:0071840//cellular component organization or biogenesis;GO:0010020//chloroplast fission;GO:0016043//cellular component organization;GO:0043572//plastid fission;[C]GO:0005622//intracellular;GO:0005737//cyt…	molecular_function;cellular_component;biological_process	[C]intracellular;cellular anatomical entity;[P]cellular process;[F]binding;catalytic activity;	2.1109
MsG0480022035.01	[P]GO:0046907//intracellular transport;GO:0042592//homeostatic process;GO:0045454//cell redox homeostasis;GO:0009987//cellular process;GO:0051234//establishment of localization;GO:0065008//regulation of biological quality;GO:0019725//cellular homeostasis;GO:0065007//biological regulation;GO:0006888//endoplasmic reticulum to Golgi vesicle-mediated transport;GO:0051641//cellular localization;GO:005…	molecular_function;biological_process;cellular_component	[C]cellular anatomical entity;intracellular;[P]localization;biological regulation;cellular process;[F]catalytic activity;	1.56478
MsG0280006953.01	[P]GO:0046777//protein autophosphorylation;GO:0000045//autophagosome assembly;GO:1901564//organonitrogen compound metabolic process;GO:0022607//cellular component assembly;GO:0007033//vacuole organization;GO:0043412//macromolecule modification;GO:0036211//protein modification process;GO:0007165//signal transduction;GO:0065007//biological regulation;GO:0050794//regulation of cellular process;GO:00…	molecular_function;cellular_component;biological_process	[C]cellular anatomical entity;intracellular;[P]biological regulation;signaling;response to stimulus;metabolic process;cellular process;[F]binding;catalytic activity;	-1.64812
MsG0580026719.01	[P]GO:0046394//carboxylic acid biosynthetic process;GO:0071704//organic substance metabolic process;GO:0006807//nitrogen compound metabolic process;GO:0006575//cellular modified amino acid metabolic process;GO:0042558//pteridine-containing compound metabolic process;GO:0044281//small molecule metabolic process;GO:0042398//cellular modified amino acid biosynthetic process;GO:0006760//folic acid-co…	biological_process;molecular_function	[P]cellular process;metabolic process;[F]catalytic activity;	2.57004
MsG0880042635.01	[P]GO:0046394//carboxylic acid biosynthetic process;GO:0044283//small molecule biosynthetic process;GO:0030258//lipid modification;GO:1901576//organic substance biosynthetic process;GO:0008610//lipid biosynthetic process;GO:0006629//lipid metabolic process;GO:0044281//small molecule metabolic process;GO:0016053//organic acid biosynthetic process;GO:0008152//metabolic process;GO:0031408//oxylipin …	cellular_component;molecular_function;biological_process	[C]cellular anatomical entity;intracellular;[P]metabolic process;cellular process;[F]binding;catalytic activity;	-2.71961
MsG0480018921.01	[P]GO:0046394//carboxylic acid biosynthetic process;GO:0006560//proline metabolic process;GO:1901360//organic cyclic compound metabolic process;GO:0006807//nitrogen compound metabolic process;GO:0009084//glutamine family amino acid biosynthetic process;GO:1901607//alpha-amino acid biosynthetic process;GO:0019752//carboxylic acid metabolic process;GO:0008152//metabolic process;GO:0044237//cellular…	molecular_function;biological_process;cellular_component	[C]cellular anatomical entity;intracellular;[P]cellular process;metabolic process;[F]catalytic activity;binding;	-2.69802
MsG0280009781.01	[P]GO:0046247//terpene catabolic process;GO:0016119//carotene metabolic process;GO:0044242//cellular lipid catabolic process;GO:0071704//organic substance metabolic process;GO:0006720//isoprenoid metabolic process;GO:0008300//isoprenoid catabolic process;GO:0008152//metabolic process;GO:0044255//cellular lipid metabolic process;GO:0016042//lipid catabolic process;GO:0009987//cellular process;GO:0…	biological_process;cellular_component;molecular_function	[C]cellular anatomical entity;intracellular;[P]cellular process;metabolic process;[F]catalytic activity;binding;	-2.06228
MsG0780039396.01	[P]GO:0045934//negative regulation of nucleobase-containing compound metabolic process;GO:0010629//negative regulation of gene expression;GO:0009892//negative regulation of metabolic process;GO:0009889//regulation of biosynthetic process;GO:0080090//regulation of primary metabolic process;GO:0031326//regulation of cellular biosynthetic process;GO:0010558//negative regulation of macromolecule bios…	biological_process;molecular_function	[P]biological regulation;[F]binding;	-1.07376
MsG0480023907.01	[P]GO:0045488//pectin metabolic process;GO:0005975//carbohydrate metabolic process;GO:0071840//cellular component organization or biogenesis;GO:0042545//cell wall modification;GO:0016052//carbohydrate catabolic process;GO:0009057//macromolecule catabolic process;GO:0009987//cellular process;GO:0043170//macromolecule metabolic process;GO:0044238//primary metabolic process;GO:0000272//polysaccharid…	biological_process;cellular_component;molecular_function	[C]cellular anatomical entity;[P]metabolic process;cellular process;[F]catalytic activity;molecular function regulator;	-1.2274
MsG0180003485.01	[P]GO:0045488//pectin metabolic process;GO:0000272//polysaccharide catabolic process;GO:0009056//catabolic process;GO:0043170//macromolecule metabolic process;GO:0009057//macromolecule catabolic process;GO:0008152//metabolic process;GO:0005975//carbohydrate metabolic process;GO:0016052//carbohydrate catabolic process;GO:0071704//organic substance metabolic process;GO:0005976//polysaccharide metab…	biological_process;molecular_function;cellular_component	[C]cellular anatomical entity;[P]metabolic process;[F]binding;catalytic activity;	2.6477
MsG0180003296.01	[P]GO:0045454//cell redox homeostasis;GO:0065007//biological regulation;GO:0050789//regulation of biological process;GO:0050794//regulation of cellular process;GO:0019725//cellular homeostasis;GO:0065008//regulation of biological quality;GO:0006950//response to stress;GO:0050896//response to stimulus;GO:0042592//homeostatic process;GO:0009987//cellular process;GO:0006979//response to oxidative st…	biological_process;molecular_function	[P]biological regulation;response to stimulus;cellular process;[F]catalytic activity;antioxidant activity;	1.48151
MsG0380012122.01	[P]GO:0045454//cell redox homeostasis;GO:0019725//cellular homeostasis;GO:0042592//homeostatic process;GO:0065008//regulation of biological quality;GO:0050789//regulation of biological process;GO:0065007//biological regulation;GO:0050794//regulation of cellular process;GO:0009987//cellular process;[F]GO:0003824//catalytic activity;GO:0016491//oxidoreductase activity;	molecular_function;biological_process	[P]biological regulation;cellular process;[F]catalytic activity;	1.69515
MsG0880045461.01	[P]GO:0045229//external encapsulating structure organization;GO:0071555//cell wall organization;GO:0071840//cellular component organization or biogenesis;GO:0016043//cellular component organization;GO:0071554//cell wall organization or biogenesis;GO:0009987//cellular process;[C]GO:0009505//plant-type cell wall;GO:0005576//extracellular region;GO:0030312//external encapsulating structure;GO:007194…	molecular_function;cellular_component;biological_process	[C]cellular anatomical entity;[P]cellular process;[F]catalytic activity;	-2.71921
MsG0880046025.01	[P]GO:0045229//external encapsulating structure organization;GO:0044042//glucan metabolic process;GO:0071840//cellular component organization or biogenesis;GO:0044262//cellular carbohydrate metabolic process;GO:0044260//cellular macromolecule metabolic process;GO:0006073//cellular glucan metabolic process;GO:0043170//macromolecule metabolic process;GO:0010411//xyloglucan metabolic process;GO:0071…	biological_process;cellular_component;molecular_function	[C]cellular anatomical entity;[P]cellular process;metabolic process;[F]catalytic activity;	1.03429
MsG0380014560.01	[P]GO:0045229//external encapsulating structure organization;GO:0005975//carbohydrate metabolic process;GO:0030243//cellulose metabolic process;GO:0044249//cellular biosynthetic process;GO:0071554//cell wall organization or biogenesis;GO:0016043//cellular component organization;GO:0000278//mitotic cell cycle;GO:0000910//cytokinesis;GO:0071555//cell wall organization;GO:0007049//cell cycle;GO:0044…	molecular_function;cellular_component;biological_process	[C]intracellular;cellular anatomical entity;[P]metabolic process;cellular process;[F]catalytic activity;	7.50779
MsG0280010721.01	[P]GO:0044703//multi-organism reproductive process;GO:0032502//developmental process;GO:0009653//anatomical structure morphogenesis;GO:0022414//reproductive process;GO:0006949//syncytium formation;GO:0019953//sexual reproduction;GO:0048856//anatomical structure development;GO:0000003//reproduction;GO:0009987//cellular process;GO:0051704//multi-organism process;GO:0048646//anatomical structure for…	biological_process;cellular_component	[C]cellular anatomical entity;[P]reproduction;multi-organism process;reproductive process;cellular process;developmental process;	1.73731
MsG0880042633.01	[P]GO:0044283//small molecule biosynthetic process;GO:0044281//small molecule metabolic process;GO:0044238//primary metabolic process;GO:1901576//organic substance biosynthetic process;GO:0044255//cellular lipid metabolic process;GO:0034440//lipid oxidation;GO:0072330//monocarboxylic acid biosynthetic process;GO:0006633//fatty acid biosynthetic process;GO:0055114//oxidation-reduction process;GO:0…	molecular_function;biological_process	[P]cellular process;metabolic process;[F]catalytic activity;binding;	-2.18227
MsG0880047773.01	[P]GO:0044282//small molecule catabolic process;GO:0006012//galactose metabolic process;GO:0005996//monosaccharide metabolic process;GO:0044281//small molecule metabolic process;GO:0019318//hexose metabolic process;GO:0019320//hexose catabolic process;GO:1901575//organic substance catabolic process;GO:0008152//metabolic process;GO:0033499//galactose catabolic process via UDP-galactose;GO:0044238/…	cellular_component;molecular_function;biological_process	[C]cellular anatomical entity;intracellular;[P]metabolic process;[F]catalytic activity;	-2.96532
MsG0280011223.01	[P]GO:0044281//small molecule metabolic process;GO:0046394//carboxylic acid biosynthetic process;GO:0009058//biosynthetic process;GO:0044237//cellular metabolic process;GO:1901605//alpha-amino acid metabolic process;GO:0009085//lysine biosynthetic process;GO:0019877//diaminopimelate biosynthetic process;GO:0006082//organic acid metabolic process;GO:1901576//organic substance biosynthetic process;…	cellular_component;molecular_function;biological_process	[C]intracellular;cellular anatomical entity;[P]metabolic process;cellular process;[F]binding;catalytic activity;	1.13421
MsG0180004530.01	[P]GO:0044281//small molecule metabolic process;GO:0044238//primary metabolic process;GO:0009685//gibberellin metabolic process;GO:0046394//carboxylic acid biosynthetic process;GO:0000003//reproduction;GO:0000902//cell morphogenesis;GO:0009314//response to radiation;GO:0006629//lipid metabolic process;GO:0044255//cellular lipid metabolic process;GO:0043436//oxoacid metabolic process;GO:0040007//g…	biological_process;molecular_function	[P]reproductive process;response to stimulus;developmental process;metabolic process;reproduction;multicellular organismal process;growth;cellular process;[F]binding;catalytic activity;	5.33985
MsG0280007281.01	[P]GO:0044281//small molecule metabolic process;GO:0016125//sterol metabolic process;GO:0006694//steroid biosynthetic process;GO:0044238//primary metabolic process;GO:0009058//biosynthetic process;GO:1901576//organic substance biosynthetic process;GO:0009150//purine ribonucleotide metabolic process;GO:0044255//cellular lipid metabolic process;GO:0046483//heterocycle metabolic process;GO:0044237//…	molecular_function;biological_process;cellular_component	[C]cellular anatomical entity;intracellular;[P]cellular process;metabolic process;[F]catalytic activity;	1.25065
MsG0580027526.01	[P]GO:0044281//small molecule metabolic process;GO:0009058//biosynthetic process;GO:0043436//oxoacid metabolic process;GO:0042126//nitrate metabolic process;GO:0008152//metabolic process;GO:0006807//nitrogen compound metabolic process;GO:0071704//organic substance metabolic process;GO:0006082//organic acid metabolic process;GO:0042128//nitrate assimilation;GO:0044237//cellular metabolic process;G…	cellular_component;biological_process;molecular_function	[C]cellular anatomical entity;intracellular;[P]cellular process;metabolic process;[F]catalytic activity;binding;	2.23313
MsG0380014470.01	[P]GO:0044271//cellular nitrogen compound biosynthetic process;GO:1901566//organonitrogen compound biosynthetic process;GO:0044237//cellular metabolic process;GO:0006807//nitrogen compound metabolic process;GO:0071704//organic substance metabolic process;GO:0034641//cellular nitrogen compound metabolic process;GO:0043604//amide biosynthetic process;GO:0043603//cellular amide metabolic process;GO:…	biological_process;molecular_function;cellular_component	[C]intracellular;protein-containing complex;cellular anatomical entity;[P]cellular process;metabolic process;[F]structural molecule activity;binding;	1.16872
MsG0780041208.01	[P]GO:0044271//cellular nitrogen compound biosynthetic process;GO:0018130//heterocycle biosynthetic process;GO:0019438//aromatic compound biosynthetic process;GO:0006082//organic acid metabolic process;GO:0019752//carboxylic acid metabolic process;GO:0042559//pteridine-containing compound biosynthetic process;GO:0009396//folic acid-containing compound biosynthetic process;GO:0043650//dicarboxylic…	cellular_component;molecular_function;biological_process	[C]cellular anatomical entity;intracellular;[P]metabolic process;cellular process;[F]catalytic activity;	3.38082
MsG0480023314.01	[P]GO:0044267//cellular protein metabolic process;GO:1901564//organonitrogen compound metabolic process;GO:0071704//organic substance metabolic process;GO:0043043//peptide biosynthetic process;GO:0044249//cellular biosynthetic process;GO:0034641//cellular nitrogen compound metabolic process;GO:1901576//organic substance biosynthetic process;GO:0009059//macromolecule biosynthetic process;GO:000680…	cellular_component;biological_process;molecular_function	[C]cellular anatomical entity;intracellular;[P]metabolic process;cellular process;[F]structural molecule activity;	1.50189
MsG0280009395.01	[P]GO:0044267//cellular protein metabolic process;GO:1901564//organonitrogen compound metabolic process;GO:0008152//metabolic process;GO:0019538//protein metabolic process;GO:0043170//macromolecule metabolic process;GO:0009987//cellular process;GO:0043412//macromolecule modification;GO:0006807//nitrogen compound metabolic process;GO:0016567//protein ubiquitination;GO:0006464//cellular protein mod…	biological_process;cellular_component;molecular_function	[C]intracellular;cellular anatomical entity;[P]cellular process;metabolic process;[F]catalytic activity;	-1.21357
MsG0380017703.01	[P]GO:0044267//cellular protein metabolic process;GO:0044237//cellular metabolic process;GO:0043170//macromolecule metabolic process;GO:0044260//cellular macromolecule metabolic process;GO:0071704//organic substance metabolic process;GO:1901564//organonitrogen compound metabolic process;GO:0034645//cellular macromolecule biosynthetic process;GO:0044249//cellular biosynthetic process;GO:0043043//p…	cellular_component;biological_process;molecular_function	[C]intracellular;cellular anatomical entity;[P]cellular process;metabolic process;[F]structural molecule activity;binding;	1.14508
MsG0480023762.01	[P]GO:0044267//cellular protein metabolic process;GO:0008152//metabolic process;GO:0044260//cellular macromolecule metabolic process;GO:0019538//protein metabolic process;GO:0016310//phosphorylation;GO:0009987//cellular process;GO:0043170//macromolecule metabolic process;GO:0006793//phosphorus metabolic process;GO:0006464//cellular protein modification process;GO:0043412//macromolecule modificati…	biological_process;molecular_function;cellular_component	[C]cellular anatomical entity;[P]cellular process;metabolic process;[F]binding;molecular transducer activity;catalytic activity;	1.42931
MsG0780039783.01	[P]GO:0044267//cellular protein metabolic process;GO:0007166//cell surface receptor signaling pathway;GO:0050789//regulation of biological process;GO:0006464//cellular protein modification process;GO:0006793//phosphorus metabolic process;GO:0044237//cellular metabolic process;GO:0036211//protein modification process;GO:0019538//protein metabolic process;GO:0065007//biological regulation;GO:005089…	biological_process;cellular_component;molecular_function	[C]cellular anatomical entity;[P]cellular process;signaling;response to stimulus;metabolic process;biological regulation;[F]catalytic activity;binding;	1.15313
MsG0480023913.01	[P]GO:0044264//cellular polysaccharide metabolic process;GO:1901575//organic substance catabolic process;GO:0044247//cellular polysaccharide catabolic process;GO:0043170//macromolecule metabolic process;GO:0009056//catabolic process;GO:0009251//glucan catabolic process;GO:0071704//organic substance metabolic process;GO:0030243//cellulose metabolic process;GO:0008152//metabolic process;GO:0030245/…	molecular_function;biological_process	[P]metabolic process;cellular process;[F]catalytic activity;	2.43588
MsG0380017792.01	[P]GO:0044262//cellular carbohydrate metabolic process;GO:0006020//inositol metabolic process;GO:0090407//organophosphate biosynthetic process;GO:0044238//primary metabolic process;GO:0005975//carbohydrate metabolic process;GO:0009987//cellular process;GO:0044281//small molecule metabolic process;GO:1901576//organic substance biosynthetic process;GO:0046165//alcohol biosynthetic process;GO:190161…	biological_process;cellular_component;molecular_function	[C]cellular anatomical entity;intracellular;[P]cellular process;metabolic process;[F]binding;catalytic activity;	1.90781
MsG0280006872.01	[P]GO:0044260//cellular macromolecule metabolic process;GO:0043170//macromolecule metabolic process;GO:0044248//cellular catabolic process;GO:0008152//metabolic process;GO:0009987//cellular process;GO:0044265//cellular macromolecule catabolic process;GO:0044238//primary metabolic process;GO:0009056//catabolic process;GO:0071704//organic substance metabolic process;GO:0030163//protein catabolic pr…	molecular_function;cellular_component;biological_process	[C]cellular anatomical entity;intracellular;[P]metabolic process;cellular process;[F]catalytic activity;	3.25802
MsG0080049102.01	[P]GO:0044260//cellular macromolecule metabolic process;GO:0043170//macromolecule metabolic process;GO:0008152//metabolic process;GO:1901564//organonitrogen compound metabolic process;GO:0071704//organic substance metabolic process;GO:0006793//phosphorus metabolic process;GO:0019538//protein metabolic process;GO:0006464//cellular protein modification process;GO:0044267//cellular protein metabolic…	biological_process;cellular_component;molecular_function	[C]cellular anatomical entity;[P]cellular process;metabolic process;[F]binding;catalytic activity;	-1.53824
MsG0480023569.01	[P]GO:0044255//cellular lipid metabolic process;GO:0043436//oxoacid metabolic process;GO:0006629//lipid metabolic process;GO:0006082//organic acid metabolic process;GO:0044237//cellular metabolic process;GO:0009058//biosynthetic process;GO:0016053//organic acid biosynthetic process;GO:1901576//organic substance biosynthetic process;GO:0009987//cellular process;GO:0006633//fatty acid biosynthetic …	biological_process;molecular_function	[P]metabolic process;cellular process;[F]binding;	1.26833
MsG0880045761.01	[P]GO:0044255//cellular lipid metabolic process;GO:0000038//very long-chain fatty acid metabolic process;GO:0030497//fatty acid elongation;GO:0030148//sphingolipid biosynthetic process;GO:1901566//organonitrogen compound biosynthetic process;GO:0008152//metabolic process;GO:0006629//lipid metabolic process;GO:0071704//organic substance metabolic process;GO:0009058//biosynthetic process;GO:0016053…	biological_process;cellular_component;molecular_function	[C]cellular anatomical entity;[P]cellular process;metabolic process;[F]catalytic activity;	-1.68084
MsG0880042291.01	[P]GO:0044249//cellular biosynthetic process;GO:1901576//organic substance biosynthetic process;GO:0044281//small molecule metabolic process;GO:0008299//isoprenoid biosynthetic process;GO:0008654//phospholipid biosynthetic process;GO:0009240//isopentenyl diphosphate biosynthetic process;GO:0090407//organophosphate biosynthetic process;GO:0019682//glyceraldehyde-3-phosphate metabolic process;GO:00…	biological_process;molecular_function	[P]metabolic process;cellular process;[F]catalytic activity;binding;	-1.5606
MsG0480022366.01	[P]GO:0044249//cellular biosynthetic process;GO:0044237//cellular metabolic process;GO:0006518//peptide metabolic process;GO:0071704//organic substance metabolic process;GO:0034645//cellular macromolecule biosynthetic process;GO:1901576//organic substance biosynthetic process;GO:1901566//organonitrogen compound biosynthetic process;GO:0006807//nitrogen compound metabolic process;GO:0008152//metab…	biological_process;cellular_component;molecular_function	[C]cellular anatomical entity;protein-containing complex;intracellular;[P]metabolic process;cellular process;[F]structural molecule activity;binding;	1.0319
MsG0780040331.01	[P]GO:0044249//cellular biosynthetic process;GO:0043170//macromolecule metabolic process;GO:0071840//cellular component organization or biogenesis;GO:1901566//organonitrogen compound biosynthetic process;GO:0006996//organelle organization;GO:0034645//cellular macromolecule biosynthetic process;GO:0009059//macromolecule biosynthetic process;GO:0016043//cellular component organization;GO:0008152//m…	biological_process;cellular_component	[C]cellular anatomical entity;intracellular;[P]metabolic process;cellular process;	1.16343
MsG0480021894.01	[P]GO:0044249//cellular biosynthetic process;GO:0006629//lipid metabolic process;GO:0044237//cellular metabolic process;GO:0009058//biosynthetic process;GO:0008610//lipid biosynthetic process;GO:1901576//organic substance biosynthetic process;GO:0046463//acylglycerol biosynthetic process;GO:0044238//primary metabolic process;GO:0046460//neutral lipid biosynthetic process;GO:0071704//organic subst…	cellular_component;molecular_function;biological_process	[C]cellular anatomical entity;[P]metabolic process;cellular process;[F]catalytic activity;	4.13037
MsG0180000466.01	[P]GO:0044249//cellular biosynthetic process;GO:0006595//polyamine metabolic process;GO:0009309//amine biosynthetic process;GO:1901566//organonitrogen compound biosynthetic process;GO:0006576//cellular biogenic amine metabolic process;GO:0006807//nitrogen compound metabolic process;GO:0044106//cellular amine metabolic process;GO:0034641//cellular nitrogen compound metabolic process;GO:0044271//ce…	biological_process;molecular_function	[P]metabolic process;cellular process;[F]catalytic activity;	1.66188
MsG0380015452.01	[P]GO:0044249//cellular biosynthetic process;GO:0006586//indolalkylamine metabolic process;GO:0008652//cellular amino acid biosynthetic process;GO:0044238//primary metabolic process;GO:0046394//carboxylic acid biosynthetic process;GO:0009073//aromatic amino acid family biosynthetic process;GO:0009987//cellular process;GO:0044106//cellular amine metabolic process;GO:0071704//organic substance meta…	molecular_function;biological_process	[P]metabolic process;cellular process;[F]catalytic activity;	1.60897
MsG0580028438.01	[P]GO:0044238//primary metabolic process;GO:0071704//organic substance metabolic process;GO:0008152//metabolic process;GO:0006629//lipid metabolic process;[C]GO:0031224//intrinsic component of membrane;GO:0016021//integral component of membrane;GO:0110165//cellular anatomical entity;GO:0016020//membrane;[F]GO:0016491//oxidoreductase activity;GO:0003824//catalytic activity;GO:0016705//oxidoreducta…	cellular_component;molecular_function;biological_process	[C]cellular anatomical entity;[P]metabolic process;[F]catalytic activity;	2.74301
MsG0880045671.01	[P]GO:0044238//primary metabolic process;GO:0071704//organic substance metabolic process;GO:0008152//metabolic process;GO:0005975//carbohydrate metabolic process;[C]GO:0043226//organelle;GO:0005737//cytoplasm;GO:0005773//vacuole;GO:0005622//intracellular;GO:0043227//membrane-bounded organelle;GO:0110165//cellular anatomical entity;GO:0005618//cell wall;GO:0071944//cell periphery;GO:0030312//exter…	cellular_component;biological_process;molecular_function	[C]cellular anatomical entity;intracellular;[P]metabolic process;[F]catalytic activity;binding;	1.53806
MsG0680031451.01	[P]GO:0044238//primary metabolic process;GO:0071704//organic substance metabolic process;GO:0005975//carbohydrate metabolic process;GO:0008152//metabolic process;[C]GO:0110165//cellular anatomical entity;GO:0005576//extracellular region;[F]GO:0016798//hydrolase activity, acting on glycosyl bonds;GO:0004568//chitinase activity;GO:0016787//hydrolase activity;GO:0003824//catalytic activity;GO:000455…	cellular_component;molecular_function;biological_process	[C]cellular anatomical entity;[P]metabolic process;[F]catalytic activity;	1.6186
MsG0380014558.01	[P]GO:0044238//primary metabolic process;GO:0061640//cytoskeleton-dependent cytokinesis;GO:0009059//macromolecule biosynthetic process;GO:0009250//glucan biosynthetic process;GO:0006073//cellular glucan metabolic process;GO:0000281//mitotic cytokinesis;GO:1903047//mitotic cell cycle process;GO:0005975//carbohydrate metabolic process;GO:0051273//beta-glucan metabolic process;GO:0071669//plant-type…	biological_process;cellular_component;molecular_function	[C]intracellular;cellular anatomical entity;[P]metabolic process;cellular process;[F]catalytic activity;	-1.5673
MsG0180005764.01	[P]GO:0044238//primary metabolic process;GO:0044260//cellular macromolecule metabolic process;GO:0008152//metabolic process;GO:0010383//cell wall polysaccharide metabolic process;GO:0005976//polysaccharide metabolic process;GO:0043170//macromolecule metabolic process;GO:0009987//cellular process;GO:0044262//cellular carbohydrate metabolic process;GO:0044264//cellular polysaccharide metabolic proc…	biological_process;cellular_component;molecular_function	[C]cellular anatomical entity;[P]metabolic process;cellular process;[F]catalytic activity;	1.46423
MsG0880042579.01	[P]GO:0044238//primary metabolic process;GO:0044237//cellular metabolic process;GO:0009987//cellular process;GO:0009058//biosynthetic process;GO:0008299//isoprenoid biosynthetic process;GO:0008152//metabolic process;GO:0044255//cellular lipid metabolic process;GO:0008610//lipid biosynthetic process;GO:0006721//terpenoid metabolic process;GO:0019742//pentacyclic triterpenoid metabolic process;GO:0…	cellular_component;biological_process;molecular_function	[C]intracellular;cellular anatomical entity;[P]cellular process;metabolic process;[F]catalytic activity;	-1.23292
MsG0480021682.01	[P]GO:0044238//primary metabolic process;GO:0034641//cellular nitrogen compound metabolic process;GO:0044260//cellular macromolecule metabolic process;GO:0010467//gene expression;GO:0009987//cellular process;GO:0044237//cellular metabolic process;GO:0006807//nitrogen compound metabolic process;GO:0071704//organic substance metabolic process;GO:0044271//cellular nitrogen compound biosynthetic proc…	molecular_function;cellular_component;biological_process	[C]protein-containing complex;intracellular;cellular anatomical entity;[P]metabolic process;cellular process;[F]binding;structural molecule activity;	1.18054
MsG0480021359.01	[P]GO:0044238//primary metabolic process;GO:0009987//cellular process;GO:0044248//cellular catabolic process;GO:0008152//metabolic process;GO:0044237//cellular metabolic process;GO:0051603//proteolysis involved in cellular protein catabolic process;GO:0071704//organic substance metabolic process;GO:0009057//macromolecule catabolic process;GO:0030163//protein catabolic process;GO:0009056//cataboli…	molecular_function;biological_process;cellular_component	[C]cellular anatomical entity;intracellular;[P]metabolic process;cellular process;[F]catalytic activity;	-1.99628
MsG0380017336.01	[P]GO:0044238//primary metabolic process;GO:0009416//response to light stimulus;GO:0006633//fatty acid biosynthetic process;GO:0044281//small molecule metabolic process;GO:0019752//carboxylic acid metabolic process;GO:0006950//response to stress;GO:0009058//biosynthetic process;GO:0009266//response to temperature stimulus;GO:0009314//response to radiation;GO:1901576//organic substance biosyntheti…	molecular_function;cellular_component;biological_process	[C]cellular anatomical entity;intracellular;[P]cellular process;response to stimulus;metabolic process;[F]catalytic activity;	9.60733
MsG0880042130.01	[P]GO:0044238//primary metabolic process;GO:0008152//metabolic process;GO:0071704//organic substance metabolic process;GO:0005975//carbohydrate metabolic process;[C]GO:0031225//anchored component of membrane;GO:0016020//membrane;GO:0110165//cellular anatomical entity;GO:0071944//cell periphery;GO:0005886//plasma membrane;GO:0046658//anchored component of plasma membrane;GO:0031224//intrinsic comp…	molecular_function;cellular_component;biological_process	[C]cellular anatomical entity;[P]metabolic process;[F]catalytic activity;	-1.8551
MsG0780037057.01	[P]GO:0044238//primary metabolic process;GO:0008152//metabolic process;GO:0071704//organic substance metabolic process;GO:0005975//carbohydrate metabolic process;[C]GO:0031224//intrinsic component of membrane;GO:0031226//intrinsic component of plasma membrane;GO:0031225//anchored component of membrane;GO:0110165//cellular anatomical entity;GO:0046658//anchored component of plasma membrane;GO:0016…	biological_process;cellular_component;molecular_function	[C]cellular anatomical entity;[P]metabolic process;[F]catalytic activity;	1.59493
MsG0780040005.01	[P]GO:0044238//primary metabolic process;GO:0008152//metabolic process;GO:0006644//phospholipid metabolic process;GO:0016042//lipid catabolic process;GO:0044248//cellular catabolic process;GO:0046503//glycerolipid catabolic process;GO:0009395//phospholipid catabolic process;GO:0044242//cellular lipid catabolic process;GO:1901575//organic substance catabolic process;GO:0006650//glycerophospholipid…	biological_process;molecular_function	[P]cellular process;metabolic process;[F]catalytic activity;	2.75995
MsG0480022154.01	[P]GO:0044238//primary metabolic process;GO:0008152//metabolic process;GO:0005975//carbohydrate metabolic process;GO:0071704//organic substance metabolic process;[C]GO:0043226//organelle;GO:0009536//plastid;GO:0005737//cytoplasm;GO:0005622//intracellular;GO:0110165//cellular anatomical entity;GO:0009570//chloroplast stroma;GO:0009507//chloroplast;GO:0009532//plastid stroma;GO:0043227//membrane-bo…	molecular_function;biological_process;cellular_component	[C]intracellular;cellular anatomical entity;[P]metabolic process;[F]catalytic activity;	-1.08735
MsG0280007984.01	[P]GO:0044238//primary metabolic process;GO:0006810//transport;GO:0044237//cellular metabolic process;GO:0070647//protein modification by small protein conjugation or removal;GO:0019538//protein metabolic process;GO:0051234//establishment of localization;GO:0018205//peptidyl-lysine modification;GO:0016926//protein desumoylation;GO:0006464//cellular protein modification process;GO:0043412//macromo…	molecular_function;biological_process;cellular_component	[C]intracellular;cellular anatomical entity;[P]localization;metabolic process;cellular process;[F]catalytic activity;transporter activity;binding;	-1.31906
MsG0780038393.01	[P]GO:0044238//primary metabolic process;GO:0006629//lipid metabolic process;GO:0016053//organic acid biosynthetic process;GO:0044237//cellular metabolic process;GO:0046394//carboxylic acid biosynthetic process;GO:0043436//oxoacid metabolic process;GO:0006082//organic acid metabolic process;GO:0044283//small molecule biosynthetic process;GO:0044255//cellular lipid metabolic process;GO:0072330//mo…	biological_process;molecular_function	[P]cellular process;metabolic process;[F]catalytic activity;	1.77907
MsG0480022784.01	[P]GO:0044238//primary metabolic process;GO:0006271//DNA strand elongation involved in DNA replication;GO:0044260//cellular macromolecule metabolic process;GO:0051716//cellular response to stimulus;GO:0034622//cellular protein-containing complex assembly;GO:0006807//nitrogen compound metabolic process;GO:0046483//heterocycle metabolic process;GO:0071824//protein-DNA complex subunit organization;G…	cellular_component;molecular_function;biological_process	[C]protein-containing complex;intracellular;cellular anatomical entity;[P]response to stimulus;metabolic process;cellular process;[F]binding;catalytic activity;	3.01381
MsG0880041912.01	[P]GO:0044238//primary metabolic process;GO:0005975//carbohydrate metabolic process;GO:0071704//organic substance metabolic process;GO:0008152//metabolic process;[F]GO:0004567//beta-mannosidase activity;GO:0004553//hydrolase activity, hydrolyzing O-glycosyl compounds;GO:0003824//catalytic activity;GO:0016798//hydrolase activity, acting on glycosyl bonds;GO:0016985//mannan endo-1,4-beta-mannosidas…	biological_process;molecular_function	[P]metabolic process;[F]catalytic activity;	-1.26772
MsG0880041965.01	[P]GO:0044238//primary metabolic process;GO:0005975//carbohydrate metabolic process;GO:0071704//organic substance metabolic process;GO:0008152//metabolic process;[C]GO:0110165//cellular anatomical entity;GO:0016021//integral component of membrane;GO:0016020//membrane;GO:0031224//intrinsic component of membrane;[F]GO:0016787//hydrolase activity;GO:0016798//hydrolase activity, acting on glycosyl bo…	biological_process;cellular_component;molecular_function	[C]cellular anatomical entity;[P]metabolic process;[F]catalytic activity;	2.76155
MsG0580028923.01	[P]GO:0044238//primary metabolic process;GO:0005975//carbohydrate metabolic process;GO:0071704//organic substance metabolic process;GO:0008152//metabolic process;[C]GO:0046658//anchored component of plasma membrane;GO:0016021//integral component of membrane;GO:0031224//intrinsic component of membrane;GO:0031225//anchored component of membrane;GO:0110165//cellular anatomical entity;GO:0031226//int…	molecular_function;cellular_component;biological_process	[C]cellular anatomical entity;[P]metabolic process;[F]catalytic activity;	1.95217
MsG0480021789.01	[P]GO:0044238//primary metabolic process;GO:0005975//carbohydrate metabolic process;GO:0008152//metabolic process;GO:0071704//organic substance metabolic process;[C]GO:0005886//plasma membrane;GO:0110165//cellular anatomical entity;GO:0031225//anchored component of membrane;GO:0071944//cell periphery;GO:0046658//anchored component of plasma membrane;GO:0031226//intrinsic component of plasma membr…	biological_process;cellular_component;molecular_function	[C]cellular anatomical entity;[P]metabolic process;[F]catalytic activity;	1.65773
MsG0480021267.01	[P]GO:0044238//primary metabolic process;GO:0000271//polysaccharide biosynthetic process;GO:0009987//cellular process;GO:0009059//macromolecule biosynthetic process;GO:0044249//cellular biosynthetic process;GO:0006091//generation of precursor metabolites and energy;GO:0015980//energy derivation by oxidation of organic compounds;GO:0006112//energy reserve metabolic process;GO:0005975//carbohydrate…	biological_process;molecular_function;cellular_component	[C]cellular anatomical entity;intracellular;[P]metabolic process;cellular process;[F]catalytic activity;binding;	-1.79821
MsG0680031819.01	[P]GO:0044237//cellular metabolic process;GO:2000142//regulation of DNA-templated transcription, initiation;GO:0010468//regulation of gene expression;GO:0019222//regulation of metabolic process;GO:0019438//aromatic compound biosynthetic process;GO:0008152//metabolic process;GO:0006366//transcription by RNA polymerase II;GO:0006367//transcription initiation from RNA polymerase II promoter;GO:00903…	biological_process;molecular_function;cellular_component	[C]protein-containing complex;cellular anatomical entity;intracellular;[P]metabolic process;cellular process;biological regulation;[F]translation regulator activity;binding;catalytic activity;	1.81967
MsG0480018390.01	[P]GO:0044237//cellular metabolic process;GO:1901564//organonitrogen compound metabolic process;GO:0010467//gene expression;GO:0044238//primary metabolic process;GO:1901566//organonitrogen compound biosynthetic process;GO:0044271//cellular nitrogen compound biosynthetic process;GO:0034641//cellular nitrogen compound metabolic process;GO:0071704//organic substance metabolic process;GO:1901576//org…	biological_process;cellular_component;molecular_function	[C]intracellular;cellular anatomical entity;[P]cellular process;metabolic process;[F]catalytic activity;binding;	1.18136
MsG0880043147.01	[P]GO:0044237//cellular metabolic process;GO:0071704//organic substance metabolic process;GO:0032787//monocarboxylic acid metabolic process;GO:0006082//organic acid metabolic process;GO:0006631//fatty acid metabolic process;GO:0006629//lipid metabolic process;GO:0044281//small molecule metabolic process;GO:0044238//primary metabolic process;GO:0008152//metabolic process;GO:0043436//oxoacid metabo…	molecular_function;cellular_component;biological_process	[C]cellular anatomical entity;[P]metabolic process;cellular process;[F]binding;catalytic activity;	4.51785
MsG0480019171.01	[P]GO:0044237//cellular metabolic process;GO:0071704//organic substance metabolic process;GO:0009987//cellular process;GO:0006739//NADP metabolic process;GO:0006098//pentose-phosphate shunt;GO:0006796//phosphate-containing compound metabolic process;GO:0006740//NADPH regeneration;GO:0008152//metabolic process;GO:0055114//oxidation-reduction process;GO:0006793//phosphorus metabolic process;GO:0006…	molecular_function;cellular_component;biological_process	[C]cellular anatomical entity;intracellular;[P]metabolic process;cellular process;[F]catalytic activity;	1.2351
MsG0280006479.01	[P]GO:0044237//cellular metabolic process;GO:0044260//cellular macromolecule metabolic process;GO:0019538//protein metabolic process;GO:0006807//nitrogen compound metabolic process;GO:0044238//primary metabolic process;GO:0008152//metabolic process;GO:0009987//cellular process;GO:0044267//cellular protein metabolic process;GO:0006464//cellular protein modification process;GO:1901564//organonitrog…	cellular_component;biological_process	[C]cellular anatomical entity;[P]metabolic process;cellular process;	-1.12262
MsG0380015903.01	[P]GO:0044237//cellular metabolic process;GO:0044260//cellular macromolecule metabolic process;GO:0009987//cellular process;GO:0071704//organic substance metabolic process;GO:0030163//protein catabolic process;GO:0019538//protein metabolic process;GO:0043170//macromolecule metabolic process;GO:0044267//cellular protein metabolic process;GO:0051603//proteolysis involved in cellular protein catabol…	biological_process;molecular_function;cellular_component	[C]cellular anatomical entity;intracellular;[P]cellular process;metabolic process;[F]catalytic activity;	-4.58496
MsG0580024758.01	[P]GO:0044237//cellular metabolic process;GO:0044248//cellular catabolic process;GO:0009987//cellular process;GO:0009056//catabolic process;GO:0072593//reactive oxygen species metabolic process;GO:0008152//metabolic process;GO:0042743//hydrogen peroxide metabolic process;GO:0042744//hydrogen peroxide catabolic process;GO:0006950//response to stress;GO:0006979//response to oxidative stress;GO:0050…	biological_process;cellular_component;molecular_function	[C]cellular anatomical entity;[P]response to stimulus;cellular process;metabolic process;[F]antioxidant activity;binding;catalytic activity;	1.32444
MsG0280006934.01	[P]GO:0044237//cellular metabolic process;GO:0034641//cellular nitrogen compound metabolic process;GO:0044085//cellular component biogenesis;GO:0044260//cellular macromolecule metabolic process;GO:0006139//nucleobase-containing compound metabolic process;GO:0071840//cellular component organization or biogenesis;GO:0006260//DNA replication;GO:0006281//DNA repair;GO:0044238//primary metabolic proce…	cellular_component;molecular_function;biological_process	[C]cellular anatomical entity;intracellular;protein-containing complex;[P]cellular process;response to stimulus;metabolic process;[F]catalytic activity;binding;	-2.2463
MsG0580024656.01	[P]GO:0044237//cellular metabolic process;GO:0034641//cellular nitrogen compound metabolic process;GO:0042819//vitamin B6 biosynthetic process;GO:0071704//organic substance metabolic process;GO:0042822//pyridoxal phosphate metabolic process;GO:0009110//vitamin biosynthetic process;GO:0008615//pyridoxine biosynthetic process;GO:0072524//pyridine-containing compound metabolic process;GO:0042364//wa…	biological_process;molecular_function	[P]metabolic process;cellular process;[F]catalytic activity;	2.00143
MsG0380017648.01	[P]GO:0044237//cellular metabolic process;GO:0034641//cellular nitrogen compound metabolic process;GO:0008152//metabolic process;GO:0009116//nucleoside metabolic process;GO:0071704//organic substance metabolic process;GO:0044238//primary metabolic process;GO:0044281//small molecule metabolic process;GO:1901657//glycosyl compound metabolic process;GO:0046483//heterocycle metabolic process;GO:00099…	molecular_function;biological_process	[P]cellular process;metabolic process;[F]catalytic activity;	-1.15679
MsG0480020072.01	[P]GO:0044237//cellular metabolic process;GO:0019438//aromatic compound biosynthetic process;GO:0044249//cellular biosynthetic process;GO:0006725//cellular aromatic compound metabolic process;GO:0009058//biosynthetic process;GO:0009987//cellular process;GO:0008152//metabolic process;GO:0032259//methylation;[F]GO:0008757//S-adenosylmethionine-dependent methyltransferase activity;GO:0016741//transf…	molecular_function;biological_process	[P]metabolic process;cellular process;[F]catalytic activity;binding;	-1.49536
MsG0180001670.01	[P]GO:0044237//cellular metabolic process;GO:0016310//phosphorylation;GO:0051716//cellular response to stimulus;GO:0043412//macromolecule modification;GO:0008152//metabolic process;GO:0006464//cellular protein modification process;GO:0065007//biological regulation;GO:0050794//regulation of cellular process;GO:0009987//cellular process;GO:0044238//primary metabolic process;GO:0007165//signal trans…	biological_process;cellular_component;molecular_function	[C]cellular anatomical entity;intracellular;[P]signaling;cellular process;response to stimulus;metabolic process;biological regulation;[F]catalytic activity;binding;	-1.01314
MsG0780041480.01	[P]GO:0044237//cellular metabolic process;GO:0015979//photosynthesis;GO:0008152//metabolic process;GO:0009987//cellular process;[C]GO:0005622//intracellular;GO:0098796//membrane protein complex;GO:1990204//oxidoreductase complex;GO:0009521//photosystem;GO:0019898//extrinsic component of membrane;GO:0110165//cellular anatomical entity;GO:1902494//catalytic complex;GO:0016020//membrane;GO:0034357//…	biological_process;cellular_component;molecular_function	[C]intracellular;protein-containing complex;cellular anatomical entity;[P]cellular process;metabolic process;[F]binding;catalytic activity;	1.11548
MsG0180005667.01	[P]GO:0044237//cellular metabolic process;GO:0010383//cell wall polysaccharide metabolic process;GO:0044036//cell wall macromolecule metabolic process;GO:0010410//hemicellulose metabolic process;GO:0071554//cell wall organization or biogenesis;GO:0005975//carbohydrate metabolic process;GO:0071704//organic substance metabolic process;GO:0005976//polysaccharide metabolic process;GO:0044085//cellula…	molecular_function;biological_process;cellular_component	[C]cellular anatomical entity;[P]metabolic process;cellular process;[F]catalytic activity;	2.63819
MsG0280010985.01	[P]GO:0044237//cellular metabolic process;GO:0009987//cellular process;GO:0043436//oxoacid metabolic process;GO:0072330//monocarboxylic acid biosynthetic process;GO:0008152//metabolic process;GO:0044255//cellular lipid metabolic process;GO:0006633//fatty acid biosynthetic process;GO:0006631//fatty acid metabolic process;GO:0009058//biosynthetic process;GO:0044238//primary metabolic process;GO:000…	cellular_component;molecular_function;biological_process	[C]cellular anatomical entity;[P]metabolic process;cellular process;[F]catalytic activity;	1.37851
MsG0880047501.01	[P]GO:0044237//cellular metabolic process;GO:0009813//flavonoid biosynthetic process;GO:0009698//phenylpropanoid metabolic process;GO:0019748//secondary metabolic process;GO:0009987//cellular process;GO:1901576//organic substance biosynthetic process;GO:0006725//cellular aromatic compound metabolic process;GO:1901360//organic cyclic compound metabolic process;GO:0009812//flavonoid metabolic proce…	molecular_function;biological_process;cellular_component	[C]intracellular;cellular anatomical entity;[P]metabolic process;cellular process;[F]catalytic activity;	3.09452
MsG0380017421.01	[P]GO:0044237//cellular metabolic process;GO:0006650//glycerophospholipid metabolic process;GO:0019637//organophosphate metabolic process;GO:0006793//phosphorus metabolic process;GO:1901575//organic substance catabolic process;GO:0009987//cellular process;GO:0044255//cellular lipid metabolic process;GO:0006629//lipid metabolic process;GO:0006796//phosphate-containing compound metabolic process;GO…	cellular_component;biological_process;molecular_function	[C]cellular anatomical entity;[P]metabolic process;cellular process;[F]binding;catalytic activity;	1.5661
MsG0180004369.01	[P]GO:0044237//cellular metabolic process;GO:0006520//cellular amino acid metabolic process;GO:0008152//metabolic process;GO:0050667//homocysteine metabolic process;GO:0009092//homoserine metabolic process;GO:0009069//serine family amino acid metabolic process;GO:1901605//alpha-amino acid metabolic process;GO:1901564//organonitrogen compound metabolic process;GO:0000096//sulfur amino acid metabol…	biological_process;cellular_component;molecular_function	[C]intracellular;cellular anatomical entity;[P]cellular process;metabolic process;[F]binding;catalytic activity;	-1.54377
MsG0380015975.01	[P]GO:0044237//cellular metabolic process;GO:0006520//cellular amino acid metabolic process;GO:0008152//metabolic process;GO:0044281//small molecule metabolic process;GO:0009987//cellular process;GO:0009092//homoserine metabolic process;GO:0009069//serine family amino acid metabolic process;GO:0006082//organic acid metabolic process;GO:0000096//sulfur amino acid metabolic process;GO:0019752//carb…	molecular_function;cellular_component;biological_process	[C]intracellular;cellular anatomical entity;[P]metabolic process;cellular process;[F]catalytic activity;binding;	2.63191
MsG0880043065.01	[P]GO:0044237//cellular metabolic process;GO:0006520//cellular amino acid metabolic process;GO:0006807//nitrogen compound metabolic process;GO:0071704//organic substance metabolic process;GO:0019752//carboxylic acid metabolic process;GO:0044238//primary metabolic process;GO:0006082//organic acid metabolic process;GO:0043436//oxoacid metabolic process;GO:0009987//cellular process;GO:0044281//small…	molecular_function;biological_process	[P]metabolic process;cellular process;[F]binding;catalytic activity;	-6.56986
MsG0380015693.01	[P]GO:0044237//cellular metabolic process;GO:0006468//protein phosphorylation;GO:0016310//phosphorylation;GO:0071704//organic substance metabolic process;GO:0006796//phosphate-containing compound metabolic process;GO:0008152//metabolic process;GO:0046777//protein autophosphorylation;GO:0044260//cellular macromolecule metabolic process;GO:0006807//nitrogen compound metabolic process;GO:0043412//ma…	cellular_component;biological_process;molecular_function	[C]cellular anatomical entity;[P]cellular process;metabolic process;[F]binding;catalytic activity;	1.07943
MsG0180004309.01	[P]GO:0044237//cellular metabolic process;GO:0006259//DNA metabolic process;GO:0044238//primary metabolic process;GO:0008152//metabolic process;GO:0044260//cellular macromolecule metabolic process;GO:0071704//organic substance metabolic process;GO:0046483//heterocycle metabolic process;GO:0015074//DNA integration;GO:0006139//nucleobase-containing compound metabolic process;GO:0043170//macromolecu…	molecular_function;biological_process	[P]cellular process;metabolic process;[F]binding;catalytic activity;	3.36394
MsG0080049008.01	[P]GO:0044092//negative regulation of molecular function;GO:0065009//regulation of molecular function;GO:0043086//negative regulation of catalytic activity;GO:0050790//regulation of catalytic activity;GO:0065007//biological regulation;[F]GO:0030599//pectinesterase activity;GO:0016788//hydrolase activity, acting on ester bonds;GO:0052689//carboxylic ester hydrolase activity;GO:0016787//hydrolase a…	biological_process;molecular_function	[P]biological regulation;[F]molecular function regulator;catalytic activity;	2.31019
MsG0180006242.01	[P]GO:0043967//histone H4 acetylation;GO:0009987//cellular process;GO:0018394//peptidyl-lysine acetylation;GO:0018193//peptidyl-amino acid modification;GO:1901564//organonitrogen compound metabolic process;GO:0006475//internal protein amino acid acetylation;GO:0006807//nitrogen compound metabolic process;GO:0008152//metabolic process;GO:0006996//organelle organization;GO:0043170//macromolecule me…	molecular_function;biological_process;cellular_component	[C]intracellular;cellular anatomical entity;protein-containing complex;[P]cellular process;metabolic process;[F]binding;	2.75283
MsG0380012102.01	[P]GO:0043632//modification-dependent macromolecule catabolic process;GO:0044257//cellular protein catabolic process;GO:0009056//catabolic process;GO:0044238//primary metabolic process;GO:0036211//protein modification process;GO:0019538//protein metabolic process;GO:0044260//cellular macromolecule metabolic process;GO:0044265//cellular macromolecule catabolic process;GO:0031146//SCF-dependent pro…	biological_process;cellular_component	[C]intracellular;protein-containing complex;[P]cellular process;metabolic process;	7.04439
MsG0380013830.01	[P]GO:0043604//amide biosynthetic process;GO:0009059//macromolecule biosynthetic process;GO:0009987//cellular process;GO:0044237//cellular metabolic process;GO:0044249//cellular biosynthetic process;GO:0070125//mitochondrial translational elongation;GO:1901566//organonitrogen compound biosynthetic process;GO:0006414//translational elongation;GO:0044271//cellular nitrogen compound biosynthetic pro…	molecular_function;biological_process;cellular_component	[C]cellular anatomical entity;intracellular;[P]metabolic process;cellular process;[F]binding;translation regulator activity;catalytic activity;	2.00265
MsG0380017574.01	[P]GO:0043603//cellular amide metabolic process;GO:0071704//organic substance metabolic process;GO:1901565//organonitrogen compound catabolic process;GO:0043171//peptide catabolic process;GO:0006807//nitrogen compound metabolic process;GO:1901564//organonitrogen compound metabolic process;GO:0006749//glutathione metabolic process;GO:1901575//organic substance catabolic process;GO:0009987//cellula…	biological_process;cellular_component;molecular_function	[C]intracellular;cellular anatomical entity;[P]cellular process;metabolic process;[F]catalytic activity;	1.40813
MsG0780041053.01	[P]GO:0043413//macromolecule glycosylation;GO:0009058//biosynthetic process;GO:0044238//primary metabolic process;GO:0009101//glycoprotein biosynthetic process;GO:0009100//glycoprotein metabolic process;GO:0034645//cellular macromolecule biosynthetic process;GO:0036211//protein modification process;GO:0009987//cellular process;GO:0008152//metabolic process;GO:0043170//macromolecule metabolic proc…	cellular_component;molecular_function;biological_process	[C]cellular anatomical entity;[P]cellular process;metabolic process;[F]catalytic activity;	-1.36257
MsG0180004564.01	[P]GO:0043412//macromolecule modification;GO:0044267//cellular protein metabolic process;GO:0006793//phosphorus metabolic process;GO:0009987//cellular process;GO:0019538//protein metabolic process;GO:0044237//cellular metabolic process;GO:0006468//protein phosphorylation;GO:0006464//cellular protein modification process;GO:0016310//phosphorylation;GO:0043170//macromolecule metabolic process;GO:00…	biological_process;molecular_function;cellular_component	[C]cellular anatomical entity;[P]metabolic process;cellular process;[F]molecular transducer activity;binding;catalytic activity;	2.30092
MsG0380016382.01	[P]GO:0043412//macromolecule modification;GO:0009987//cellular process;GO:0001932//regulation of protein phosphorylation;GO:0051338//regulation of transferase activity;GO:0019222//regulation of metabolic process;GO:0008152//metabolic process;GO:0065009//regulation of molecular function;GO:0032268//regulation of cellular protein metabolic process;GO:0071900//regulation of protein serine/threonine …	molecular_function;cellular_component;biological_process	[C]intracellular;cellular anatomical entity;protein-containing complex;[P]cellular process;metabolic process;biological regulation;[F]molecular function regulator;binding;	1.71165
MsG0880045616.01	[P]GO:0043412//macromolecule modification;GO:0006013//mannose metabolic process;GO:0019538//protein metabolic process;GO:0006807//nitrogen compound metabolic process;GO:0044260//cellular macromolecule metabolic process;GO:0006464//cellular protein modification process;GO:0008152//metabolic process;GO:0006517//protein deglycosylation;GO:0044237//cellular metabolic process;GO:1901564//organonitroge…	cellular_component;molecular_function;biological_process	[C]cellular anatomical entity;[P]metabolic process;cellular process;[F]binding;catalytic activity;	1.28464
MsG0880045477.01	[P]GO:0043288//apocarotenoid metabolic process;GO:0044281//small molecule metabolic process;GO:0006721//terpenoid metabolic process;GO:0044237//cellular metabolic process;GO:0006720//isoprenoid metabolic process;GO:1901615//organic hydroxy compound metabolic process;GO:0006714//sesquiterpenoid metabolic process;GO:0009987//cellular process;GO:0006066//alcohol metabolic process;GO:0016125//sterol …	cellular_component;molecular_function;biological_process	[C]cellular anatomical entity;[P]cellular process;metabolic process;[F]binding;catalytic activity;	-1.34852
MsG0280011254.01	[P]GO:0043170//macromolecule metabolic process;GO:1901360//organic cyclic compound metabolic process;GO:0051716//cellular response to stimulus;GO:0044238//primary metabolic process;GO:0071704//organic substance metabolic process;GO:0000725//recombinational repair;GO:0006281//DNA repair;GO:0044260//cellular macromolecule metabolic process;GO:0006725//cellular aromatic compound metabolic process;GO…	molecular_function;biological_process	[P]response to stimulus;cellular process;metabolic process;[F]catalytic activity;binding;	-1.65711
MsG0180003363.01	[P]GO:0043170//macromolecule metabolic process;GO:0071704//organic substance metabolic process;GO:0034613//cellular protein localization;GO:0071586//CAAX-box protein processing;GO:0051179//localization;GO:0051604//protein maturation;GO:0044238//primary metabolic process;GO:0019538//protein metabolic process;GO:0008152//metabolic process;GO:0006508//proteolysis;GO:0006807//nitrogen compound metabo…	cellular_component;molecular_function;biological_process	[C]cellular anatomical entity;[P]localization;metabolic process;cellular process;[F]catalytic activity;	-1.78958
MsG0780041485.01	[P]GO:0043170//macromolecule metabolic process;GO:0065007//biological regulation;GO:0046483//heterocycle metabolic process;GO:0016043//cellular component organization;GO:0006259//DNA metabolic process;GO:0010565//regulation of cellular ketone metabolic process;GO:0006281//DNA repair;GO:0062012//regulation of small molecule metabolic process;GO:0044238//primary metabolic process;GO:0010337//regula…	cellular_component;biological_process;molecular_function	[C]intracellular;cellular anatomical entity;[P]cellular process;biological regulation;metabolic process;response to stimulus;[F]transcription regulator activity;catalytic activity;binding;	1.28395
MsG0180000296.01	[P]GO:0043170//macromolecule metabolic process;GO:0016485//protein processing;GO:0016540//protein autoprocessing;GO:1901564//organonitrogen compound metabolic process;GO:0051604//protein maturation;GO:0071704//organic substance metabolic process;GO:0010467//gene expression;GO:0044238//primary metabolic process;GO:0006807//nitrogen compound metabolic process;GO:0006508//proteolysis;GO:0008152//met…	biological_process;molecular_function;cellular_component	[C]cellular anatomical entity;intracellular;[P]metabolic process;[F]catalytic activity;	1.41976
MsG0180004130.01	[P]GO:0043170//macromolecule metabolic process;GO:0010467//gene expression;GO:0006518//peptide metabolic process;GO:0044267//cellular protein metabolic process;GO:0044238//primary metabolic process;GO:0044271//cellular nitrogen compound biosynthetic process;GO:1901564//organonitrogen compound metabolic process;GO:0043604//amide biosynthetic process;GO:0044249//cellular biosynthetic process;GO:007…	cellular_component;molecular_function;biological_process	[C]cellular anatomical entity;protein-containing complex;intracellular;[P]metabolic process;cellular process;[F]structural molecule activity;binding;	1.07556
MsG0280010732.01	[P]GO:0043170//macromolecule metabolic process;GO:0006075//(1->3)-beta-D-glucan biosynthetic process;GO:0044249//cellular biosynthetic process;GO:1901576//organic substance biosynthetic process;GO:0071704//organic substance metabolic process;GO:0034637//cellular carbohydrate biosynthetic process;GO:0044237//cellular metabolic process;GO:0005975//carbohydrate metabolic process;GO:0009059//macromol…	biological_process;cellular_component;molecular_function	[C]protein-containing complex;cellular anatomical entity;[P]metabolic process;cellular process;[F]binding;catalytic activity;	-1.16942
MsG0080047988.01	[P]GO:0043170//macromolecule metabolic process;GO:0000003//reproduction;GO:0022414//reproductive process;GO:0006281//DNA repair;GO:0006950//response to stress;GO:0045786//negative regulation of cell cycle;GO:0007049//cell cycle;GO:0071704//organic substance metabolic process;GO:0042592//homeostatic process;GO:0051321//meiotic cell cycle;GO:0044818//mitotic G2/M transition checkpoint;GO:0006139//n…	cellular_component;biological_process	[C]protein-containing complex;cellular anatomical entity;intracellular;[P]response to stimulus;cellular process;reproductive process;metabolic process;biological regulation;reproduction;	-1.19197
MsG0380015603.01	[P]GO:0043043//peptide biosynthetic process;GO:0044237//cellular metabolic process;GO:0006807//nitrogen compound metabolic process;GO:0009058//biosynthetic process;GO:0006518//peptide metabolic process;GO:0044271//cellular nitrogen compound biosynthetic process;GO:0044260//cellular macromolecule metabolic process;GO:0008152//metabolic process;GO:0009987//cellular process;GO:1901564//organonitroge…	molecular_function;cellular_component;biological_process	[C]cellular anatomical entity;intracellular;protein-containing complex;[P]metabolic process;cellular process;[F]binding;structural molecule activity;	1.38831
MsG0480020690.01	[P]GO:0043043//peptide biosynthetic process;GO:0043604//amide biosynthetic process;GO:0044271//cellular nitrogen compound biosynthetic process;GO:0009987//cellular process;GO:0043170//macromolecule metabolic process;GO:0010467//gene expression;GO:0019538//protein metabolic process;GO:0006412//translation;GO:0006807//nitrogen compound metabolic process;GO:1901566//organonitrogen compound biosynthe…	cellular_component;molecular_function;biological_process	[C]intracellular;cellular anatomical entity;[P]cellular process;metabolic process;[F]binding;structural molecule activity;	1.11858
MsG0380016746.01	[P]GO:0042744//hydrogen peroxide catabolic process;GO:0050896//response to stimulus;GO:0044237//cellular metabolic process;GO:0044248//cellular catabolic process;GO:0006950//response to stress;GO:0042743//hydrogen peroxide metabolic process;GO:0009056//catabolic process;GO:0006979//response to oxidative stress;GO:0009987//cellular process;GO:0072593//reactive oxygen species metabolic process;GO:0…	cellular_component;biological_process;molecular_function	[C]cellular anatomical entity;[P]response to stimulus;cellular process;metabolic process;[F]catalytic activity;antioxidant activity;binding;	-2.02031
MsG0780040592.01	[P]GO:0042743//hydrogen peroxide metabolic process;GO:0008152//metabolic process;GO:0009056//catabolic process;GO:0050896//response to stimulus;GO:0006979//response to oxidative stress;GO:0072593//reactive oxygen species metabolic process;GO:0044248//cellular catabolic process;GO:0009987//cellular process;GO:0044237//cellular metabolic process;GO:0042744//hydrogen peroxide catabolic process;GO:00…	cellular_component;biological_process;molecular_function	[C]cellular anatomical entity;[P]metabolic process;cellular process;response to stimulus;[F]binding;catalytic activity;antioxidant activity;	-4.02424
MsG0880046773.01	[P]GO:0042594//response to starvation;GO:0050896//response to stimulus;GO:0033554//cellular response to stress;GO:0016036//cellular response to phosphate starvation;GO:0071496//cellular response to external stimulus;GO:0009267//cellular response to starvation;GO:0009991//response to extracellular stimulus;GO:0051716//cellular response to stimulus;GO:0009605//response to external stimulus;GO:00316…	biological_process	[P]cellular process;response to stimulus;	1.09463
MsG0380017883.01	[P]GO:0042592//homeostatic process;GO:0051716//cellular response to stimulus;GO:0050896//response to stimulus;GO:0009987//cellular process;GO:0035556//intracellular signal transduction;GO:0023052//signaling;GO:0007154//cell communication;GO:0050794//regulation of cellular process;GO:0065007//biological regulation;GO:0065008//regulation of biological quality;GO:0007165//signal transduction;GO:0050…	biological_process;molecular_function	[P]cellular process;signaling;response to stimulus;biological regulation;[F]catalytic activity;	-1.11002
MsG0480020817.01	[P]GO:0042546//cell wall biogenesis;GO:0009834//plant-type secondary cell wall biogenesis;GO:0009987//cellular process;GO:0071669//plant-type cell wall organization or biogenesis;GO:0009832//plant-type cell wall biogenesis;GO:0044085//cellular component biogenesis;GO:0071554//cell wall organization or biogenesis;GO:0071840//cellular component organization or biogenesis;[C]GO:0005886//plasma membr…	biological_process;cellular_component	[C]cellular anatomical entity;[P]cellular process;	-4.02961
MsG0280010892.01	[P]GO:0042546//cell wall biogenesis;GO:0009834//plant-type secondary cell wall biogenesis;GO:0009832//plant-type cell wall biogenesis;GO:0071840//cellular component organization or biogenesis;GO:0071554//cell wall organization or biogenesis;GO:0044085//cellular component biogenesis;GO:0009987//cellular process;GO:0071669//plant-type cell wall organization or biogenesis;[C]GO:0071944//cell periphe…	cellular_component;biological_process	[C]cellular anatomical entity;[P]cellular process;	-3.05754
MsG0480021365.01	[P]GO:0042221//response to chemical;GO:0009725//response to hormone;GO:0010033//response to organic substance;GO:0009733//response to auxin;GO:0009719//response to endogenous stimulus;GO:0050896//response to stimulus;	biological_process	[P]response to stimulus;	-2.0115
MsG0280006498.01	[P]GO:0042026//protein refolding;GO:0009987//cellular process;GO:0051085//chaperone cofactor-dependent protein refolding;GO:0006986//response to unfolded protein;GO:0033554//cellular response to stress;GO:0035966//response to topologically incorrect protein;GO:0071310//cellular response to organic substance;GO:0006457//protein folding;GO:0051716//cellular response to stimulus;GO:0034620//cellular…	biological_process;cellular_component;molecular_function	[C]intracellular;cellular anatomical entity;[P]response to stimulus;cellular process;[F]protein folding chaperone;binding;catalytic activity;	-1.01508
MsG0480020941.01	[P]GO:0035967//cellular response to topologically incorrect protein;GO:0006457//protein folding;GO:0006986//response to unfolded protein;GO:0009987//cellular process;GO:0051085//chaperone cofactor-dependent protein refolding;GO:0034620//cellular response to unfolded protein;GO:0006458//'de novo' protein folding;GO:0042221//response to chemical;GO:0051716//cellular response to stimulus;GO:0071310/…	cellular_component;biological_process;molecular_function	[C]cellular anatomical entity;intracellular;[P]cellular process;response to stimulus;[F]protein folding chaperone;catalytic activity;binding;	-2.16993
MsG0880047515.01	[P]GO:0034765//regulation of ion transmembrane transport;GO:0050789//regulation of biological process;GO:0034762//regulation of transmembrane transport;GO:1903959//regulation of anion transmembrane transport;GO:0051049//regulation of transport;GO:0065007//biological regulation;GO:0032879//regulation of localization;GO:0051955//regulation of amino acid transport;GO:0050794//regulation of cellular …	biological_process;cellular_component	[C]cellular anatomical entity;[P]biological regulation;	-1.09086
MsG0180003548.01	[P]GO:0034754//cellular hormone metabolic process;GO:0010817//regulation of hormone levels;GO:0042445//hormone metabolic process;GO:0006807//nitrogen compound metabolic process;GO:0009058//biosynthetic process;GO:0009691//cytokinin biosynthetic process;GO:0065008//regulation of biological quality;GO:0009987//cellular process;GO:0009690//cytokinin metabolic process;GO:0065007//biological regulatio…	molecular_function;cellular_component;biological_process	[C]intracellular;cellular anatomical entity;[P]cellular process;metabolic process;biological regulation;[F]catalytic activity;	4.84881
MsG0780037184.01	[P]GO:0034645//cellular macromolecule biosynthetic process;GO:0010467//gene expression;GO:0009987//cellular process;GO:0044271//cellular nitrogen compound biosynthetic process;GO:1901566//organonitrogen compound biosynthetic process;GO:0044237//cellular metabolic process;GO:0008152//metabolic process;GO:0044238//primary metabolic process;GO:0006518//peptide metabolic process;GO:1901564//organonit…	molecular_function;biological_process;cellular_component	[C]intracellular;cellular anatomical entity;[P]metabolic process;cellular process;[F]structural molecule activity;	1.16186
MsG0880046477.01	[P]GO:0034645//cellular macromolecule biosynthetic process;GO:0009058//biosynthetic process;GO:0044237//cellular metabolic process;GO:0044260//cellular macromolecule metabolic process;GO:0071704//organic substance metabolic process;GO:0043170//macromolecule metabolic process;GO:0009059//macromolecule biosynthetic process;GO:1901576//organic substance biosynthetic process;GO:0006260//DNA replicati…	molecular_function;cellular_component;biological_process	[C]cellular anatomical entity;intracellular;[P]cellular process;metabolic process;[F]binding;	-1.74941
MsG0580027470.01	[P]GO:0034641//cellular nitrogen compound metabolic process;GO:1903409//reactive oxygen species biosynthetic process;GO:0009987//cellular process;GO:0071704//organic substance metabolic process;GO:0072593//reactive oxygen species metabolic process;GO:0044249//cellular biosynthetic process;GO:0042128//nitrate assimilation;GO:0008152//metabolic process;GO:2001057//reactive nitrogen species metaboli…	cellular_component;molecular_function;biological_process	[C]cellular anatomical entity;intracellular;[P]metabolic process;cellular process;[F]binding;catalytic activity;	3.29824
MsG0880041833.01	[P]GO:0034641//cellular nitrogen compound metabolic process;GO:0044238//primary metabolic process;GO:0006725//cellular aromatic compound metabolic process;GO:0071704//organic substance metabolic process;GO:0046483//heterocycle metabolic process;GO:0008152//metabolic process;GO:0044237//cellular metabolic process;GO:0009987//cellular process;GO:0006259//DNA metabolic process;GO:0006139//nucleobase…	molecular_function;biological_process	[P]cellular process;metabolic process;[F]binding;	-2.02337
MsG0480018905.01	[P]GO:0034641//cellular nitrogen compound metabolic process;GO:0044237//cellular metabolic process;GO:1901564//organonitrogen compound metabolic process;GO:0006518//peptide metabolic process;GO:0006575//cellular modified amino acid metabolic process;GO:0043603//cellular amide metabolic process;GO:0006790//sulfur compound metabolic process;GO:0006749//glutathione metabolic process;GO:0008152//meta…	biological_process;molecular_function;cellular_component	[C]intracellular;cellular anatomical entity;[P]metabolic process;cellular process;[F]catalytic activity;	2.42951
MsG0780039746.01	[P]GO:0034622//cellular protein-containing complex assembly;GO:0022607//cellular component assembly;GO:1901576//organic substance biosynthetic process;GO:0010467//gene expression;GO:0022618//ribonucleoprotein complex assembly;GO:0043603//cellular amide metabolic process;GO:0006518//peptide metabolic process;GO:0042273//ribosomal large subunit biogenesis;GO:0071826//ribonucleoprotein complex subun…	biological_process;molecular_function;cellular_component	[C]intracellular;cellular anatomical entity;[P]metabolic process;cellular process;[F]structural molecule activity;binding;	1.62519
MsG0380015971.01	[P]GO:0034622//cellular protein-containing complex assembly;GO:0019538//protein metabolic process;GO:0071840//cellular component organization or biogenesis;GO:0042254//ribosome biogenesis;GO:0042273//ribosomal large subunit biogenesis;GO:0043170//macromolecule metabolic process;GO:0065003//protein-containing complex assembly;GO:0043603//cellular amide metabolic process;GO:0043604//amide biosynthe…	cellular_component;molecular_function;biological_process	[C]cellular anatomical entity;protein-containing complex;intracellular;[P]cellular process;metabolic process;[F]structural molecule activity;binding;	1.39197
MsG0180005048.01	[P]GO:0034622//cellular protein-containing complex assembly;GO:0006323//DNA packaging;GO:0031497//chromatin assembly;GO:0034728//nucleosome organization;GO:0043933//protein-containing complex subunit organization;GO:0071840//cellular component organization or biogenesis;GO:0065003//protein-containing complex assembly;GO:0071824//protein-DNA complex subunit organization;GO:0071103//DNA conformatio…	biological_process;cellular_component;molecular_function	[C]protein-containing complex;intracellular;cellular anatomical entity;[P]cellular process;[F]binding;	1.07733
MsG0480020939.01	[P]GO:0034620//cellular response to unfolded protein;GO:0006950//response to stress;GO:0061077//chaperone-mediated protein folding;GO:0035966//response to topologically incorrect protein;GO:0051716//cellular response to stimulus;GO:0033554//cellular response to stress;GO:0071310//cellular response to organic substance;GO:0042221//response to chemical;GO:0006457//protein folding;GO:0006986//respon…	cellular_component;molecular_function;biological_process	[C]cellular anatomical entity;intracellular;[P]cellular process;response to stimulus;[F]binding;catalytic activity;protein folding chaperone;	-1.08246
MsG0580024788.01	[P]GO:0034613//cellular protein localization;GO:0051234//establishment of localization;GO:0015031//protein transport;GO:0033036//macromolecule localization;GO:0051179//localization;GO:0051641//cellular localization;GO:0070727//cellular macromolecule localization;GO:0009987//cellular process;GO:0008104//protein localization;GO:0016192//vesicle-mediated transport;GO:0071702//organic substance trans…	biological_process;molecular_function;cellular_component	[C]cellular anatomical entity;intracellular;[P]localization;cellular process;[F]catalytic activity;binding;	-2.51024
MsG0380015988.01	[P]GO:0034440//lipid oxidation;GO:0044281//small molecule metabolic process;GO:0006631//fatty acid metabolic process;GO:0072330//monocarboxylic acid biosynthetic process;GO:0009987//cellular process;GO:0043436//oxoacid metabolic process;GO:0044237//cellular metabolic process;GO:0031407//oxylipin metabolic process;GO:0006629//lipid metabolic process;GO:0006633//fatty acid biosynthetic process;GO:0…	molecular_function;biological_process	[P]metabolic process;cellular process;[F]catalytic activity;binding;	1.0394
MsG0580026496.01	[P]GO:0033993//response to lipid;GO:0050789//regulation of biological process;GO:0010605//negative regulation of macromolecule metabolic process;GO:0065007//biological regulation;GO:1902679//negative regulation of RNA biosynthetic process;GO:0031327//negative regulation of cellular biosynthetic process;GO:0045892//negative regulation of transcription, DNA-templated;GO:0048523//negative regulation…	cellular_component;molecular_function;biological_process	[C]cellular anatomical entity;intracellular;[P]response to stimulus;signaling;biological regulation;cellular process;[F]binding;	-1.03586
MsG0280007908.01	[P]GO:0033993//response to lipid;GO:0010921//regulation of phosphatase activity;GO:0035304//regulation of protein dephosphorylation;GO:0071396//cellular response to lipid;GO:0031323//regulation of cellular metabolic process;GO:0051246//regulation of protein metabolic process;GO:0097305//response to alcohol;GO:0060255//regulation of macromolecule metabolic process;GO:0009987//cellular process;GO:0…	molecular_function;cellular_component;biological_process	[C]cellular anatomical entity;intracellular;[P]biological regulation;signaling;cellular process;response to stimulus;[F]molecular transducer activity;molecular function regulator;binding;	3.17202
MsG0180004302.01	[P]GO:0033875//ribonucleoside bisphosphate metabolic process;GO:0018130//heterocycle biosynthetic process;GO:0015937//coenzyme A biosynthetic process;GO:1901360//organic cyclic compound metabolic process;GO:0034654//nucleobase-containing compound biosynthetic process;GO:0008152//metabolic process;GO:0046483//heterocycle metabolic process;GO:1901293//nucleoside phosphate biosynthetic process;GO:00…	cellular_component;molecular_function;biological_process	[C]cellular anatomical entity;intracellular;[P]metabolic process;cellular process;[F]catalytic activity;	1.15907
MsG0780036953.01	[P]GO:0033554//cellular response to stress;GO:0006458//'de novo' protein folding;GO:0050896//response to stimulus;GO:0006950//response to stress;GO:0035967//cellular response to topologically incorrect protein;GO:0034620//cellular response to unfolded protein;GO:0042221//response to chemical;GO:0061077//chaperone-mediated protein folding;GO:0051084//'de novo' posttranslational protein folding;GO:…	molecular_function;cellular_component;biological_process	[C]cellular anatomical entity;intracellular;[P]response to stimulus;cellular process;[F]binding;catalytic activity;protein folding chaperone;	-1.22408
MsG0180005586.01	[P]GO:0033528//S-methylmethionine cycle;GO:0000097//sulfur amino acid biosynthetic process;GO:0006807//nitrogen compound metabolic process;GO:0008152//metabolic process;GO:0044238//primary metabolic process;GO:0016053//organic acid biosynthetic process;GO:0006575//cellular modified amino acid metabolic process;GO:0009086//methionine biosynthetic process;GO:0044249//cellular biosynthetic process;G…	biological_process;molecular_function	[P]cellular process;metabolic process;[F]binding;catalytic activity;	1.20184
MsG0280008679.01	[P]GO:0033036//macromolecule localization;GO:0015833//peptide transport;GO:0009987//cellular process;GO:0071985//multivesicular body sorting pathway;GO:0015031//protein transport;GO:0051234//establishment of localization;GO:0046907//intracellular transport;GO:0042886//amide transport;GO:0051649//establishment of localization in cell;GO:0051179//localization;GO:0032509//endosome transport via mult…	biological_process;cellular_component	[C]cellular anatomical entity;protein-containing complex;intracellular;[P]cellular process;localization;	2.01858
MsG0280007912.01	[P]GO:0032870//cellular response to hormone stimulus;GO:0019220//regulation of phosphate metabolic process;GO:0031399//regulation of protein modification process;GO:0051246//regulation of protein metabolic process;GO:0009725//response to hormone;GO:0065007//biological regulation;GO:0050790//regulation of catalytic activity;GO:0051336//regulation of hydrolase activity;GO:0006950//response to stres…	cellular_component;molecular_function;biological_process	[C]intracellular;cellular anatomical entity;[P]response to stimulus;signaling;cellular process;biological regulation;[F]molecular transducer activity;molecular function regulator;binding;	3.37569
MsG0280007761.01	[P]GO:0032870//cellular response to hormone stimulus;GO:0009987//cellular process;GO:0071310//cellular response to organic substance;GO:0065008//regulation of biological quality;GO:0051234//establishment of localization;GO:0051716//cellular response to stimulus;GO:0010817//regulation of hormone levels;GO:0006810//transport;GO:0070887//cellular response to chemical stimulus;GO:0071495//cellular re…	biological_process;cellular_component	[C]intracellular;cellular anatomical entity;[P]biological regulation;localization;cellular process;response to stimulus;	1.33935
MsG0480020889.01	[P]GO:0032787//monocarboxylic acid metabolic process;GO:0019752//carboxylic acid metabolic process;GO:0072330//monocarboxylic acid biosynthetic process;GO:0043436//oxoacid metabolic process;GO:0044249//cellular biosynthetic process;GO:0008610//lipid biosynthetic process;GO:0006631//fatty acid metabolic process;GO:0044283//small molecule biosynthetic process;GO:0046394//carboxylic acid biosyntheti…	molecular_function;biological_process;cellular_component	[C]cellular anatomical entity;[P]cellular process;metabolic process;[F]catalytic activity;	2.72792
MsG0480021056.01	[P]GO:0032502//developmental process;GO:0048869//cellular developmental process;GO:0030154//cell differentiation;GO:0009987//cellular process;[C]GO:0043229//intracellular organelle;GO:0043227//membrane-bounded organelle;GO:0005622//intracellular;GO:0043231//intracellular membrane-bounded organelle;GO:0110165//cellular anatomical entity;GO:0005634//nucleus;GO:0043226//organelle;[F]GO:1901363//hete…	molecular_function;biological_process;cellular_component	[C]intracellular;cellular anatomical entity;[P]cellular process;developmental process;[F]binding;transcription regulator activity;	-1.19959
MsG0580029325.01	[P]GO:0032502//developmental process;GO:0007275//multicellular organism development;GO:0032501//multicellular organismal process;GO:0048856//anatomical structure development;	biological_process	[P]multicellular organismal process;developmental process;	1.60766
MsG0480020057.01	[P]GO:0032502//developmental process;GO:0006949//syncytium formation;GO:0000003//reproduction;GO:0009987//cellular process;GO:0048646//anatomical structure formation involved in morphogenesis;GO:0022414//reproductive process;GO:0019953//sexual reproduction;GO:0051704//multi-organism process;GO:0048856//anatomical structure development;GO:0044703//multi-organism reproductive process;GO:0009653//an…	cellular_component;biological_process	[C]cellular anatomical entity;[P]multi-organism process;cellular process;reproduction;reproductive process;developmental process;	1.83316
MsG0880043595.01	[P]GO:0032501//multicellular organismal process;GO:0009909//regulation of flower development;GO:0009790//embryo development;GO:0043170//macromolecule metabolic process;GO:0065007//biological regulation;GO:0010467//gene expression;GO:0006725//cellular aromatic compound metabolic process;GO:0016071//mRNA metabolic process;GO:0048856//anatomical structure development;GO:0048316//seed development;GO:…	biological_process;cellular_component	[C]cellular anatomical entity;intracellular;protein-containing complex;[P]reproduction;biological regulation;cellular process;reproductive process;multicellular organismal process;developmental process;metabolic process;	-1.75115
MsG0480023548.01	[P]GO:0032501//multicellular organismal process;GO:0008152//metabolic process;GO:0042773//ATP synthesis coupled electron transport;GO:0034553//mitochondrial respiratory chain complex II assembly;GO:0032502//developmental process;GO:0044085//cellular component biogenesis;GO:0022900//electron transport chain;GO:0046034//ATP metabolic process;GO:0044260//cellular macromolecule metabolic process;GO:0…	biological_process;molecular_function;cellular_component	[C]cellular anatomical entity;intracellular;[P]cellular process;developmental process;multicellular organismal process;metabolic process;[F]catalytic activity;	-1.00977
MsG0580024952.01	[P]GO:0032446//protein modification by small protein conjugation;GO:0009987//cellular process;GO:0044260//cellular macromolecule metabolic process;GO:0006807//nitrogen compound metabolic process;GO:0044237//cellular metabolic process;GO:0044238//primary metabolic process;GO:0071704//organic substance metabolic process;GO:0016567//protein ubiquitination;GO:0044267//cellular protein metabolic proce…	biological_process;cellular_component	[C]intracellular;cellular anatomical entity;protein-containing complex;[P]metabolic process;cellular process;	1.4415
MsG0780040554.01	[P]GO:0032269//negative regulation of cellular protein metabolic process;GO:0080090//regulation of primary metabolic process;GO:0010605//negative regulation of macromolecule metabolic process;GO:0048519//negative regulation of biological process;GO:0032268//regulation of cellular protein metabolic process;GO:0031396//regulation of protein ubiquitination;GO:0050790//regulation of catalytic activit…	biological_process;cellular_component	[C]cellular anatomical entity;intracellular;[P]biological regulation;	2.09265
MsG0580025738.01	[P]GO:0032259//methylation;GO:0008152//metabolic process;GO:0044237//cellular metabolic process;GO:1901663//quinone biosynthetic process;GO:1901576//organic substance biosynthetic process;GO:0042181//ketone biosynthetic process;GO:0009058//biosynthetic process;GO:0071704//organic substance metabolic process;GO:0044281//small molecule metabolic process;GO:1901661//quinone metabolic process;GO:0042…	biological_process;molecular_function;cellular_component	[C]cellular anatomical entity;intracellular;[P]cellular process;metabolic process;[F]catalytic activity;	1.41332
MsG0380018027.01	[P]GO:0032259//methylation;GO:0008152//metabolic process;[F]GO:1901363//heterocyclic compound binding;GO:0005488//binding;GO:0046872//metal ion binding;GO:0003676//nucleic acid binding;GO:0016705//oxidoreductase activity, acting on paired donors, with incorporation or reduction of molecular oxygen;GO:0097159//organic cyclic compound binding;GO:0043169//cation binding;GO:0003824//catalytic activit…	biological_process;molecular_function	[P]metabolic process;[F]binding;catalytic activity;	3.84759
MsG0480022884.01	[P]GO:0032259//methylation;GO:0008152//metabolic process;[F]GO:0016741//transferase activity, transferring one-carbon groups;GO:0043169//cation binding;GO:0003824//catalytic activity;GO:0016491//oxidoreductase activity;GO:0016706//2-oxoglutarate-dependent dioxygenase activity;GO:0008168//methyltransferase activity;GO:0016740//transferase activity;GO:0102802//thebaine 6-O-demethylase activity;GO:0…	molecular_function;biological_process	[P]metabolic process;[F]binding;catalytic activity;	-1.26887
MsG0280009775.01	[P]GO:0032259//methylation;GO:0008152//metabolic process;[F]GO:0008168//methyltransferase activity;GO:0042409//caffeoyl-CoA O-methyltransferase activity;GO:0016740//transferase activity;GO:0008171//O-methyltransferase activity;GO:0003824//catalytic activity;GO:0008757//S-adenosylmethionine-dependent methyltransferase activity;GO:0016741//transferase activity, transferring one-carbon groups;	molecular_function;biological_process	[P]metabolic process;[F]catalytic activity;	1.49737
MsG0380018025.01	[P]GO:0032259//methylation;GO:0008152//metabolic process;[C]GO:0016021//integral component of membrane;GO:0031224//intrinsic component of membrane;GO:0110165//cellular anatomical entity;GO:0016020//membrane;[F]GO:0046872//metal ion binding;GO:0102805//codeine O-demethylase activity;GO:0016705//oxidoreductase activity, acting on paired donors, with incorporation or reduction of molecular oxygen;GO…	molecular_function;cellular_component;biological_process	[C]cellular anatomical entity;[P]metabolic process;[F]catalytic activity;binding;	1.61986
MsG0580026191.01	[P]GO:0031323//regulation of cellular metabolic process;GO:0080090//regulation of primary metabolic process;GO:0019222//regulation of metabolic process;GO:0019219//regulation of nucleobase-containing compound metabolic process;GO:0051252//regulation of RNA metabolic process;GO:0050794//regulation of cellular process;GO:0010556//regulation of macromolecule biosynthetic process;GO:0060255//regulati…	cellular_component;molecular_function;biological_process	[C]cellular anatomical entity;intracellular;[P]biological regulation;[F]transcription regulator activity;binding;	-1.76231
MsG0180002811.01	[P]GO:0031323//regulation of cellular metabolic process;GO:0044237//cellular metabolic process;GO:0051607//defense response to virus;GO:0050896//response to stimulus;GO:0006955//immune response;GO:0006950//response to stress;GO:0051214//RNA virus induced gene silencing;GO:0052018//modulation by symbiont of RNA levels in host;GO:0090304//nucleic acid metabolic process;GO:0051817//modulation of pro…	cellular_component;biological_process;molecular_function	[C]intracellular;cellular anatomical entity;[P]metabolic process;cellular process;interspecies interaction between organisms;immune system process;biological regulation;response to stimulus;[F]binding;catalytic activity;	1.90293
MsG0780039891.01	[P]GO:0031323//regulation of cellular metabolic process;GO:0043549//regulation of kinase activity;GO:0071900//regulation of protein serine/threonine kinase activity;GO:0051726//regulation of cell cycle;GO:0001932//regulation of protein phosphorylation;GO:0051338//regulation of transferase activity;GO:0050794//regulation of cellular process;GO:0050789//regulation of biological process;GO:0051246//…	molecular_function;biological_process	[P]biological regulation;[F]binding;	3.59962
MsG0580027854.01	[P]GO:0031323//regulation of cellular metabolic process;GO:0016071//mRNA metabolic process;GO:0006397//mRNA processing;GO:0044238//primary metabolic process;GO:0006807//nitrogen compound metabolic process;GO:0016070//RNA metabolic process;GO:0006725//cellular aromatic compound metabolic process;GO:0050794//regulation of cellular process;GO:0006396//RNA processing;GO:0010467//gene expression;GO:00…	biological_process;cellular_component;molecular_function	[C]intracellular;protein-containing complex;cellular anatomical entity;[P]metabolic process;cellular process;biological regulation;[F]binding;	4.75687
MsG0280006456.01	[P]GO:0031323//regulation of cellular metabolic process;GO:0010556//regulation of macromolecule biosynthetic process;GO:0031326//regulation of cellular biosynthetic process;GO:0010468//regulation of gene expression;GO:1903506//regulation of nucleic acid-templated transcription;GO:0051252//regulation of RNA metabolic process;GO:0019222//regulation of metabolic process;GO:2000112//regulation of cel…	biological_process;molecular_function	[P]biological regulation;[F]binding;	3.16323
MsG0780041354.01	[P]GO:0031222//arabinan catabolic process;GO:0010410//hemicellulose metabolic process;GO:0016052//carbohydrate catabolic process;GO:0071554//cell wall organization or biogenesis;GO:0005975//carbohydrate metabolic process;GO:0043170//macromolecule metabolic process;GO:0044265//cellular macromolecule catabolic process;GO:0045491//xylan metabolic process;GO:0044248//cellular catabolic process;GO:004…	molecular_function;biological_process;cellular_component	[C]cellular anatomical entity;[P]metabolic process;cellular process;[F]catalytic activity;	2.28051
MsG0880044994.01	[P]GO:0030244//cellulose biosynthetic process;GO:0016043//cellular component organization;GO:0051301//cell division;GO:0009833//plant-type primary cell wall biogenesis;GO:0034637//cellular carbohydrate biosynthetic process;GO:0044249//cellular biosynthetic process;GO:0006073//cellular glucan metabolic process;GO:0000278//mitotic cell cycle;GO:0045229//external encapsulating structure organization…	molecular_function;cellular_component;biological_process	[C]cellular anatomical entity;intracellular;[P]metabolic process;cellular process;[F]catalytic activity;binding;	-3.30104
MsG0380012448.01	[P]GO:0030243//cellulose metabolic process;GO:0008152//metabolic process;GO:0009057//macromolecule catabolic process;GO:1901575//organic substance catabolic process;GO:0005975//carbohydrate metabolic process;GO:0051275//beta-glucan catabolic process;GO:0009251//glucan catabolic process;GO:0043170//macromolecule metabolic process;GO:0000272//polysaccharide catabolic process;GO:0044275//cellular ca…	cellular_component;biological_process;molecular_function	[C]cellular anatomical entity;[P]metabolic process;cellular process;[F]binding;catalytic activity;	-1.58328
MsG0280008290.01	[P]GO:0030163//protein catabolic process;GO:0048856//anatomical structure development;GO:0044257//cellular protein catabolic process;GO:0044238//primary metabolic process;GO:0032502//developmental process;GO:0006807//nitrogen compound metabolic process;GO:0008152//metabolic process;GO:0044260//cellular macromolecule metabolic process;GO:0044265//cellular macromolecule catabolic process;GO:0032501…	cellular_component;biological_process;molecular_function	[C]cellular anatomical entity;[P]metabolic process;cellular process;multicellular organismal process;developmental process;[F]binding;	-1.01894
MsG0180004814.01	[P]GO:0030154//cell differentiation;GO:0032502//developmental process;GO:0048869//cellular developmental process;GO:0009987//cellular process;[C]GO:0043229//intracellular organelle;GO:0005622//intracellular;GO:0005634//nucleus;GO:0043226//organelle;GO:0110165//cellular anatomical entity;GO:0043231//intracellular membrane-bounded organelle;GO:0043227//membrane-bounded organelle;[F]GO:0003676//nucl…	molecular_function;cellular_component;biological_process	[C]intracellular;cellular anatomical entity;[P]developmental process;cellular process;[F]binding;transcription regulator activity;	2.18216
MsG0880046186.01	[P]GO:0030154//cell differentiation;GO:0032502//developmental process;GO:0048869//cellular developmental process;GO:0009987//cellular process;[C]GO:0043227//membrane-bounded organelle;GO:0043229//intracellular organelle;GO:0005634//nucleus;GO:0043231//intracellular membrane-bounded organelle;GO:0110165//cellular anatomical entity;GO:0005622//intracellular;GO:0043226//organelle;[F]GO:0097159//orga…	biological_process;cellular_component;molecular_function	[C]intracellular;cellular anatomical entity;[P]cellular process;developmental process;[F]transcription regulator activity;binding;	-1.34917
MsG0680030784.01	[P]GO:0030154//cell differentiation;GO:0009987//cellular process;GO:0032502//developmental process;GO:0048869//cellular developmental process;[C]GO:0043231//intracellular membrane-bounded organelle;GO:0043229//intracellular organelle;GO:0005622//intracellular;GO:0110165//cellular anatomical entity;GO:0005634//nucleus;GO:0043226//organelle;GO:0043227//membrane-bounded organelle;[F]GO:0043565//sequ…	cellular_component;molecular_function;biological_process	[C]cellular anatomical entity;intracellular;[P]developmental process;cellular process;[F]transcription regulator activity;binding;	1.11407
MsG0580024370.01	[P]GO:0030154//cell differentiation;GO:0009987//cellular process;GO:0032502//developmental process;GO:0048869//cellular developmental process;[C]GO:0005634//nucleus;GO:0110165//cellular anatomical entity;GO:0043226//organelle;GO:0043229//intracellular organelle;GO:0043227//membrane-bounded organelle;GO:0043231//intracellular membrane-bounded organelle;GO:0005622//intracellular;[F]GO:0043565//sequ…	biological_process;cellular_component;molecular_function	[C]cellular anatomical entity;intracellular;[P]developmental process;cellular process;[F]binding;transcription regulator activity;	-2.73019
MsG0880046922.01	[P]GO:0030001//metal ion transport;GO:0051234//establishment of localization;GO:0006810//transport;GO:0006812//cation transport;GO:0051179//localization;GO:0006811//ion transport;[F]GO:0005488//binding;GO:0043167//ion binding;GO:0043169//cation binding;GO:0046872//metal ion binding;	biological_process;molecular_function	[P]localization;[F]binding;	1.83975
MsG0880046866.01	[P]GO:0030001//metal ion transport;GO:0006816//calcium ion transport;GO:0006810//transport;GO:0051179//localization;GO:0072511//divalent inorganic cation transport;GO:0009987//cellular process;GO:0034220//ion transmembrane transport;GO:0006812//cation transport;GO:0070838//divalent metal ion transport;GO:0098660//inorganic ion transmembrane transport;GO:0051234//establishment of localization;GO:0…	biological_process;molecular_function	[P]cellular process;localization;[F]binding;	1.14741
MsG0280011263.01	[P]GO:0023052//signaling;GO:0071495//cellular response to endogenous stimulus;GO:0007165//signal transduction;GO:0071310//cellular response to organic substance;GO:0007154//cell communication;GO:0070887//cellular response to chemical stimulus;GO:0050789//regulation of biological process;GO:0016310//phosphorylation;GO:0042221//response to chemical;GO:0050896//response to stimulus;GO:0010033//respo…	molecular_function;biological_process;cellular_component	[C]intracellular;cellular anatomical entity;[P]signaling;metabolic process;response to stimulus;cellular process;biological regulation;[F]molecular transducer activity;binding;catalytic activity;	-1.70313
MsG0880043028.01	[P]GO:0023052//signaling;GO:0070887//cellular response to chemical stimulus;GO:0009725//response to hormone;GO:0060255//regulation of macromolecule metabolic process;GO:0033993//response to lipid;GO:0007165//signal transduction;GO:0097305//response to alcohol;GO:0050790//regulation of catalytic activity;GO:0071495//cellular response to endogenous stimulus;GO:0065007//biological regulation;GO:0051…	cellular_component;molecular_function;biological_process	[C]intracellular;cellular anatomical entity;[P]response to stimulus;cellular process;biological regulation;signaling;[F]molecular transducer activity;binding;molecular function regulator;	-1.47972
MsG0480020888.01	[P]GO:0019752//carboxylic acid metabolic process;GO:0016053//organic acid biosynthetic process;GO:0044238//primary metabolic process;GO:0032787//monocarboxylic acid metabolic process;GO:0009058//biosynthetic process;GO:0008152//metabolic process;GO:0006629//lipid metabolic process;GO:0043436//oxoacid metabolic process;GO:0044255//cellular lipid metabolic process;GO:0046394//carboxylic acid biosyn…	cellular_component;molecular_function;biological_process	[C]cellular anatomical entity;[P]metabolic process;cellular process;[F]catalytic activity;	1.49951
MsG0580029140.01	[P]GO:0019748//secondary metabolic process;GO:0071704//organic substance metabolic process;GO:0050801//ion homeostasis;GO:1901360//organic cyclic compound metabolic process;GO:0006810//transport;GO:0055080//cation homeostasis;GO:0042592//homeostatic process;GO:0006811//ion transport;GO:0009698//phenylpropanoid metabolic process;GO:0098771//inorganic ion homeostasis;GO:0051234//establishment of lo…	biological_process;cellular_component;molecular_function	[C]cellular anatomical entity;[P]localization;cellular process;metabolic process;biological regulation;[F]binding;catalytic activity;	-1.7637
MsG0580025607.01	[P]GO:0019748//secondary metabolic process;GO:0009808//lignin metabolic process;GO:1901576//organic substance biosynthetic process;GO:0009987//cellular process;GO:1901362//organic cyclic compound biosynthetic process;GO:0044237//cellular metabolic process;GO:0044550//secondary metabolite biosynthetic process;GO:0019438//aromatic compound biosynthetic process;GO:0008152//metabolic process;GO:00096…	molecular_function;biological_process	[P]cellular process;metabolic process;[F]binding;catalytic activity;	1.81214
MsG0780039834.01	[P]GO:0019748//secondary metabolic process;GO:0008152//metabolic process;[F]GO:0070011//peptidase activity, acting on L-amino acid peptides;GO:0008236//serine-type peptidase activity;GO:0003824//catalytic activity;GO:0004185//serine-type carboxypeptidase activity;GO:0017171//serine hydrolase activity;GO:0140096//catalytic activity, acting on a protein;GO:0016740//transferase activity;GO:0070008//…	molecular_function;biological_process	[P]metabolic process;[F]catalytic activity;	1.17889
MsG0280006991.01	[P]GO:0019748//secondary metabolic process;GO:0008152//metabolic process;[F]GO:0016741//transferase activity, transferring one-carbon groups;GO:0008168//methyltransferase activity;GO:0070011//peptidase activity, acting on L-amino acid peptides;GO:0016747//transferase activity, transferring acyl groups other than amino-acyl groups;GO:0004180//carboxypeptidase activity;GO:0008236//serine-type pepti…	molecular_function;biological_process	[P]metabolic process;[F]catalytic activity;	1.49396
MsG0880042858.01	[P]GO:0019684//photosynthesis, light reaction;GO:0071704//organic substance metabolic process;GO:0050896//response to stimulus;GO:0036211//protein modification process;GO:0009765//photosynthesis, light harvesting;GO:1901564//organonitrogen compound metabolic process;GO:0009768//photosynthesis, light harvesting in photosystem I;GO:0006091//generation of precursor metabolites and energy;GO:0019538/…	biological_process;molecular_function;cellular_component	[C]intracellular;cellular anatomical entity;protein-containing complex;[P]cellular process;response to stimulus;metabolic process;[F]binding;	-1.66413
MsG0680030756.01	[P]GO:0019684//photosynthesis, light reaction;GO:0043170//macromolecule metabolic process;GO:0009314//response to radiation;GO:0043412//macromolecule modification;GO:0050896//response to stimulus;GO:0036211//protein modification process;GO:0009987//cellular process;GO:0044260//cellular macromolecule metabolic process;GO:0019538//protein metabolic process;GO:0009416//response to light stimulus;GO:…	cellular_component;molecular_function;biological_process	[C]cellular anatomical entity;protein-containing complex;intracellular;[P]response to stimulus;cellular process;metabolic process;[F]binding;	1.40347
MsG0680035905.01	[P]GO:0019637//organophosphate metabolic process;GO:0071704//organic substance metabolic process;GO:0006869//lipid transport;GO:0050482//arachidonic acid secretion;GO:0015711//organic anion transport;GO:0033036//macromolecule localization;GO:0006644//phospholipid metabolic process;GO:0009987//cellular process;GO:0010876//lipid localization;GO:0006629//lipid metabolic process;GO:0051234//establish…	biological_process;cellular_component;molecular_function	[C]cellular anatomical entity;[P]metabolic process;localization;cellular process;[F]catalytic activity;binding;	1.64971
MsG0280006826.01	[P]GO:0019538//protein metabolic process;GO:0044260//cellular macromolecule metabolic process;GO:0009987//cellular process;GO:0071704//organic substance metabolic process;GO:0044237//cellular metabolic process;GO:0044248//cellular catabolic process;GO:0044265//cellular macromolecule catabolic process;GO:0044238//primary metabolic process;GO:0044257//cellular protein catabolic process;GO:0030163//…	cellular_component;biological_process;molecular_function	[C]cellular anatomical entity;intracellular;[P]cellular process;metabolic process;[F]catalytic activity;	2.65849
MsG0780037281.01	[P]GO:0019538//protein metabolic process;GO:0043170//macromolecule metabolic process;GO:0008152//metabolic process;GO:0044238//primary metabolic process;GO:0006793//phosphorus metabolic process;GO:0006796//phosphate-containing compound metabolic process;GO:0006468//protein phosphorylation;GO:0006807//nitrogen compound metabolic process;GO:0016310//phosphorylation;GO:0043412//macromolecule modific…	cellular_component;molecular_function;biological_process	[C]cellular anatomical entity;[P]cellular process;metabolic process;[F]binding;molecular transducer activity;catalytic activity;	1.10874
MsG0880042931.01	[P]GO:0019538//protein metabolic process;GO:0009987//cellular process;GO:0071704//organic substance metabolic process;GO:0065007//biological regulation;GO:0006468//protein phosphorylation;GO:0043412//macromolecule modification;GO:0006807//nitrogen compound metabolic process;GO:0051716//cellular response to stimulus;GO:0016310//phosphorylation;GO:0044238//primary metabolic process;GO:0006793//phos…	molecular_function;cellular_component;biological_process	[C]cellular anatomical entity;intracellular;[P]signaling;biological regulation;metabolic process;cellular process;response to stimulus;[F]binding;catalytic activity;	1.15012
MsG0380012118.01	[P]GO:0019538//protein metabolic process;GO:0006807//nitrogen compound metabolic process;GO:1901564//organonitrogen compound metabolic process;GO:0006508//proteolysis;GO:0044238//primary metabolic process;GO:1901575//organic substance catabolic process;GO:0009056//catabolic process;GO:0071704//organic substance metabolic process;GO:0008152//metabolic process;GO:0030163//protein catabolic process;…	biological_process;molecular_function	[P]metabolic process;[F]catalytic activity;	3.36923
MsG0180003992.01	[P]GO:0019538//protein metabolic process;GO:0006508//proteolysis;GO:1901565//organonitrogen compound catabolic process;GO:0044238//primary metabolic process;GO:0071704//organic substance metabolic process;GO:0030163//protein catabolic process;GO:1901575//organic substance catabolic process;GO:0008152//metabolic process;GO:0043170//macromolecule metabolic process;GO:0006807//nitrogen compound meta…	biological_process;molecular_function	[P]metabolic process;[F]catalytic activity;	-1.41401
MsG0880047273.01	[P]GO:0019439//aromatic compound catabolic process;GO:1901575//organic substance catabolic process;GO:0044237//cellular metabolic process;GO:1901565//organonitrogen compound catabolic process;GO:0044282//small molecule catabolic process;GO:1901136//carbohydrate derivative catabolic process;GO:0034655//nucleobase-containing compound catabolic process;GO:0009164//nucleoside catabolic process;GO:004…	molecular_function;biological_process	[P]metabolic process;cellular process;[F]binding;catalytic activity;	1.30486
MsG0580029727.01	[P]GO:0019438//aromatic compound biosynthetic process;GO:0006281//DNA repair;GO:0016070//RNA metabolic process;GO:0043170//macromolecule metabolic process;GO:1901360//organic cyclic compound metabolic process;GO:0045944//positive regulation of transcription by RNA polymerase II;GO:0034645//cellular macromolecule biosynthetic process;GO:0051173//positive regulation of nitrogen compound metabolic p…	biological_process;cellular_component;molecular_function	[C]protein-containing complex;intracellular;cellular anatomical entity;[P]cellular process;response to stimulus;developmental process;biological regulation;metabolic process;multicellular organismal process;[F]binding;catalytic activity;	-1.02524
MsG0580024251.01	[P]GO:0019222//regulation of metabolic process;GO:0019219//regulation of nucleobase-containing compound metabolic process;GO:0010629//negative regulation of gene expression;GO:0050789//regulation of biological process;GO:0010605//negative regulation of macromolecule metabolic process;GO:0060255//regulation of macromolecule metabolic process;GO:0009890//negative regulation of biosynthetic process;…	molecular_function;biological_process;cellular_component	[C]intracellular;cellular anatomical entity;[P]biological regulation;[F]binding;	7.49985
MsG0580024327.01	[P]GO:0018130//heterocycle biosynthetic process;GO:1901362//organic cyclic compound biosynthetic process;GO:0071704//organic substance metabolic process;GO:0033014//tetrapyrrole biosynthetic process;GO:0042440//pigment metabolic process;GO:0006725//cellular aromatic compound metabolic process;GO:1901566//organonitrogen compound biosynthetic process;GO:1901360//organic cyclic compound metabolic pr…	biological_process;cellular_component;molecular_function	[C]cellular anatomical entity;intracellular;[P]metabolic process;cellular process;[F]binding;catalytic activity;	1.4123
MsG0180000024.01	[P]GO:0018105//peptidyl-serine phosphorylation;GO:1901000//regulation of response to salt stress;GO:0006807//nitrogen compound metabolic process;GO:0065007//biological regulation;GO:0009607//response to biotic stimulus;GO:0046777//protein autophosphorylation;GO:0008152//metabolic process;GO:0006796//phosphate-containing compound metabolic process;GO:0048584//positive regulation of response to sti…	cellular_component;biological_process;molecular_function	[C]intracellular;cellular anatomical entity;[P]interspecies interaction between organisms;cellular process;response to stimulus;signaling;metabolic process;biological regulation;[F]catalytic activity;binding;	1.8011
MsG0680032895.01	[P]GO:0016569//covalent chromatin modification;GO:0060255//regulation of macromolecule metabolic process;GO:0036211//protein modification process;GO:0031323//regulation of cellular metabolic process;GO:0000725//recombinational repair;GO:0016573//histone acetylation;GO:0051321//meiotic cell cycle;GO:0051252//regulation of RNA metabolic process;GO:0032392//DNA geometric change;GO:0019219//regulatio…	cellular_component;molecular_function;biological_process	[C]intracellular;cellular anatomical entity;protein-containing complex;[P]biological regulation;reproductive process;response to stimulus;cellular process;metabolic process;reproduction;[F]binding;	-1.13993
MsG0680031263.01	[P]GO:0016567//protein ubiquitination;GO:0043170//macromolecule metabolic process;GO:0032446//protein modification by small protein conjugation;GO:1901564//organonitrogen compound metabolic process;GO:0006807//nitrogen compound metabolic process;GO:0044260//cellular macromolecule metabolic process;GO:0044267//cellular protein metabolic process;GO:0006464//cellular protein modification process;GO:…	biological_process;cellular_component	[C]cellular anatomical entity;intracellular;protein-containing complex;[P]metabolic process;cellular process;	1.22378
MsG0580029551.01	[P]GO:0016310//phosphorylation;GO:0044260//cellular macromolecule metabolic process;GO:0008152//metabolic process;GO:0007165//signal transduction;GO:0023052//signaling;GO:0019538//protein metabolic process;GO:0009987//cellular process;GO:0065007//biological regulation;GO:0050789//regulation of biological process;GO:0043170//macromolecule metabolic process;GO:0050896//response to stimulus;GO:00068…	biological_process;cellular_component;molecular_function	[C]cellular anatomical entity;intracellular;[P]signaling;response to stimulus;metabolic process;biological regulation;cellular process;[F]catalytic activity;binding;	1.05312
MsG0680031007.01	[P]GO:0016125//sterol metabolic process;GO:0065007//biological regulation;GO:0006629//lipid metabolic process;GO:0008152//metabolic process;GO:0055088//lipid homeostasis;GO:0006694//steroid biosynthetic process;GO:0055114//oxidation-reduction process;GO:1901615//organic hydroxy compound metabolic process;GO:0010817//regulation of hormone levels;GO:1901617//organic hydroxy compound biosynthetic pr…	biological_process;molecular_function	[P]developmental process;multicellular organismal process;biological regulation;metabolic process;[F]catalytic activity;binding;	1.73205
MsG0380014750.01	[P]GO:0016070//RNA metabolic process;GO:0043170//macromolecule metabolic process;GO:0090304//nucleic acid metabolic process;GO:0009987//cellular process;GO:0006139//nucleobase-containing compound metabolic process;GO:0044237//cellular metabolic process;GO:0006807//nitrogen compound metabolic process;GO:0046483//heterocycle metabolic process;GO:0010467//gene expression;GO:0034641//cellular nitroge…	biological_process	[P]metabolic process;cellular process;	-1.18429
MsG0480020134.01	[P]GO:0016070//RNA metabolic process;GO:0034622//cellular protein-containing complex assembly;GO:0008152//metabolic process;GO:0001522//pseudouridine synthesis;GO:0009451//RNA modification;GO:0042254//ribosome biogenesis;GO:0016043//cellular component organization;GO:0043933//protein-containing complex subunit organization;GO:0044238//primary metabolic process;GO:0009987//cellular process;GO:0000…	cellular_component;molecular_function;biological_process	[C]cellular anatomical entity;intracellular;protein-containing complex;[P]cellular process;metabolic process;[F]binding;	-1.32055
MsG0880045938.01	[P]GO:0016070//RNA metabolic process;GO:0006139//nucleobase-containing compound metabolic process;GO:0044237//cellular metabolic process;GO:0043412//macromolecule modification;GO:1901360//organic cyclic compound metabolic process;GO:0044238//primary metabolic process;GO:0034641//cellular nitrogen compound metabolic process;GO:0090304//nucleic acid metabolic process;GO:0009987//cellular process;GO…	cellular_component;biological_process;molecular_function	[C]intracellular;cellular anatomical entity;[P]cellular process;metabolic process;[F]binding;	-1.84022
MsG0380014467.01	[P]GO:0016053//organic acid biosynthetic process;GO:0044281//small molecule metabolic process;GO:0008152//metabolic process;GO:0006520//cellular amino acid metabolic process;GO:0006535//cysteine biosynthetic process from serine;GO:0009069//serine family amino acid metabolic process;GO:0044238//primary metabolic process;GO:0000097//sulfur amino acid biosynthetic process;GO:0006534//cysteine metabo…	cellular_component;molecular_function;biological_process	[C]intracellular;cellular anatomical entity;[P]cellular process;metabolic process;[F]catalytic activity;	-1.3017
MsG0280009108.01	[P]GO:0016053//organic acid biosynthetic process;GO:0009058//biosynthetic process;GO:0006631//fatty acid metabolic process;GO:1901576//organic substance biosynthetic process;GO:0019752//carboxylic acid metabolic process;GO:0043436//oxoacid metabolic process;GO:0072330//monocarboxylic acid biosynthetic process;GO:0006629//lipid metabolic process;GO:0006633//fatty acid biosynthetic process;GO:00081…	cellular_component;molecular_function;biological_process	[C]cellular anatomical entity;[P]metabolic process;cellular process;[F]catalytic activity;	1.20852
MsG0480022674.01	[P]GO:0016053//organic acid biosynthetic process;GO:0006631//fatty acid metabolic process;GO:0044255//cellular lipid metabolic process;GO:0009058//biosynthetic process;GO:0043436//oxoacid metabolic process;GO:0006633//fatty acid biosynthetic process;GO:0008152//metabolic process;GO:0006629//lipid metabolic process;GO:0009987//cellular process;GO:0008610//lipid biosynthetic process;GO:0044281//sma…	biological_process;molecular_function	[P]cellular process;metabolic process;[F]catalytic activity;	1.079
MsG0780040906.01	[P]GO:0016051//carbohydrate biosynthetic process;GO:1901576//organic substance biosynthetic process;GO:0009987//cellular process;GO:0010413//glucuronoxylan metabolic process;GO:0005975//carbohydrate metabolic process;GO:0034645//cellular macromolecule biosynthetic process;GO:0070589//cellular component macromolecule biosynthetic process;GO:0008152//metabolic process;GO:0044038//cell wall macromol…	molecular_function;biological_process;cellular_component	[C]intracellular;cellular anatomical entity;[P]cellular process;metabolic process;[F]catalytic activity;	-8.33539
MsG0280009327.01	[P]GO:0016051//carbohydrate biosynthetic process;GO:0071669//plant-type cell wall organization or biogenesis;GO:0044249//cellular biosynthetic process;GO:0030243//cellulose metabolic process;GO:0010215//cellulose microfibril organization;GO:0009059//macromolecule biosynthetic process;GO:0005976//polysaccharide metabolic process;GO:0071704//organic substance metabolic process;GO:0044264//cellular …	cellular_component;biological_process	[C]cellular anatomical entity;[P]cellular process;metabolic process;	-3.98928
MsG0480022910.01	[P]GO:0016043//cellular component organization;GO:1901576//organic substance biosynthetic process;GO:0044238//primary metabolic process;GO:0009987//cellular process;GO:0019538//protein metabolic process;GO:0043043//peptide biosynthetic process;GO:0043170//macromolecule metabolic process;GO:0043933//protein-containing complex subunit organization;GO:0009059//macromolecule biosynthetic process;GO:0…	biological_process;cellular_component;molecular_function	[C]protein-containing complex;intracellular;cellular anatomical entity;[P]metabolic process;cellular process;[F]structural molecule activity;	1.07813
MsG0880046999.01	[P]GO:0016043//cellular component organization;GO:0071840//cellular component organization or biogenesis;GO:0022607//cellular component assembly;GO:0045229//external encapsulating structure organization;GO:0042545//cell wall modification;GO:0071554//cell wall organization or biogenesis;GO:0007043//cell-cell junction assembly;GO:0071555//cell wall organization;GO:0034330//cell junction organizatio…	molecular_function;biological_process;cellular_component	[C]cellular anatomical entity;[P]cellular process;[F]binding;	-1.44232
MsG0480020965.01	[P]GO:0016043//cellular component organization;GO:0071554//cell wall organization or biogenesis;GO:0009664//plant-type cell wall organization;GO:0071669//plant-type cell wall organization or biogenesis;GO:0009987//cellular process;GO:0045229//external encapsulating structure organization;GO:0071840//cellular component organization or biogenesis;GO:0071555//cell wall organization;[C]GO:0110165//ce…	biological_process;cellular_component	[C]cellular anatomical entity;[P]cellular process;	1.13421
MsG0180003117.01	[P]GO:0016043//cellular component organization;GO:0034641//cellular nitrogen compound metabolic process;GO:0044238//primary metabolic process;GO:0019538//protein metabolic process;GO:1901576//organic substance biosynthetic process;GO:0022618//ribonucleoprotein complex assembly;GO:0071704//organic substance metabolic process;GO:0044260//cellular macromolecule metabolic process;GO:0042274//ribosoma…	cellular_component;molecular_function;biological_process	[C]intracellular;protein-containing complex;cellular anatomical entity;[P]metabolic process;cellular process;[F]binding;structural molecule activity;	-1.89179
MsG0480023097.01	[P]GO:0016043//cellular component organization;GO:0034637//cellular carbohydrate biosynthetic process;GO:1903047//mitotic cell cycle process;GO:0016051//carbohydrate biosynthetic process;GO:0071669//plant-type cell wall organization or biogenesis;GO:0044249//cellular biosynthetic process;GO:0000278//mitotic cell cycle;GO:0033692//cellular polysaccharide biosynthetic process;GO:0051274//beta-gluca…	molecular_function;cellular_component;biological_process	[C]cellular anatomical entity;intracellular;[P]cellular process;metabolic process;[F]catalytic activity;binding;	-1.10162
MsG0380016720.01	[P]GO:0016043//cellular component organization;GO:0009987//cellular process;GO:0071555//cell wall organization;GO:0071669//plant-type cell wall organization or biogenesis;GO:0071840//cellular component organization or biogenesis;GO:0045229//external encapsulating structure organization;GO:0071554//cell wall organization or biogenesis;GO:0009664//plant-type cell wall organization;[C]GO:0071944//ce…	biological_process;cellular_component	[C]cellular anatomical entity;[P]cellular process;	1.06664
MsG0480023283.01	[P]GO:0016043//cellular component organization;GO:0009987//cellular process;GO:0006897//endocytosis;GO:0071840//cellular component organization or biogenesis;GO:0006900//vesicle budding from membrane;GO:0072583//clathrin-dependent endocytosis;GO:0051179//localization;GO:0006996//organelle organization;GO:0006810//transport;GO:0061024//membrane organization;GO:0016050//vesicle organization;GO:0051…	cellular_component;biological_process;molecular_function	[C]intracellular;cellular anatomical entity;[P]localization;cellular process;[F]binding;	-1.61759
MsG0280007923.01	[P]GO:0016043//cellular component organization;GO:0008152//metabolic process;GO:0071554//cell wall organization or biogenesis;GO:0045229//external encapsulating structure organization;GO:0044238//primary metabolic process;GO:0071840//cellular component organization or biogenesis;GO:0005975//carbohydrate metabolic process;GO:0071555//cell wall organization;GO:0009987//cellular process;GO:0071704//…	biological_process;molecular_function;cellular_component	[C]cellular anatomical entity;[P]metabolic process;cellular process;[F]catalytic activity;	1.60055
MsG0680030795.01	[P]GO:0016043//cellular component organization;GO:0005975//carbohydrate metabolic process;GO:0043170//macromolecule metabolic process;GO:0045488//pectin metabolic process;GO:0005976//polysaccharide metabolic process;GO:0009056//catabolic process;GO:0071555//cell wall organization;GO:0010393//galacturonan metabolic process;GO:0071554//cell wall organization or biogenesis;GO:0009057//macromolecule …	biological_process;molecular_function	[P]cellular process;metabolic process;[F]catalytic activity;	-1.15319
MsG0380015532.01	[P]GO:0015672//monovalent inorganic cation transport;GO:0050801//ion homeostasis;GO:0006810//transport;GO:0098771//inorganic ion homeostasis;GO:0055080//cation homeostasis;GO:0051234//establishment of localization;GO:0048878//chemical homeostasis;GO:0065008//regulation of biological quality;GO:0055067//monovalent inorganic cation homeostasis;GO:0006811//ion transport;GO:0042592//homeostatic proce…	biological_process;molecular_function;cellular_component	[C]cellular anatomical entity;[P]localization;biological regulation;[F]transporter activity;	-1.4361
MsG0480019284.01	[P]GO:0010876//lipid localization;GO:0006810//transport;GO:0051234//establishment of localization;GO:0071702//organic substance transport;GO:0051179//localization;GO:0033036//macromolecule localization;GO:0006869//lipid transport;[C]GO:0016020//membrane;GO:0031224//intrinsic component of membrane;GO:0016021//integral component of membrane;GO:0110165//cellular anatomical entity;[F]GO:0005488//bind…	biological_process;cellular_component;molecular_function	[C]cellular anatomical entity;[P]localization;[F]binding;	-1.01873
MsG0180000402.01	[P]GO:0010817//regulation of hormone levels;GO:2000012//regulation of auxin polar transport;GO:0009737//response to abscisic acid;GO:0051049//regulation of transport;GO:0097305//response to alcohol;GO:0009409//response to cold;GO:0042221//response to chemical;GO:0050789//regulation of biological process;GO:0065008//regulation of biological quality;GO:0006950//response to stress;GO:0009266//respon…	cellular_component;biological_process	[C]cellular anatomical entity;[P]response to stimulus;biological regulation;	-1.27513
MsG0780039811.01	[P]GO:0010817//regulation of hormone levels;GO:0065007//biological regulation;GO:0023051//regulation of signaling;GO:0009733//response to auxin;GO:0051716//cellular response to stimulus;GO:0048583//regulation of response to stimulus;GO:0009734//auxin-activated signaling pathway;GO:0023052//signaling;GO:0009987//cellular process;GO:0009926//auxin polar transport;GO:0051179//localization;GO:0010646…	biological_process;cellular_component;molecular_function	[C]cellular anatomical entity;intracellular;[P]cellular process;response to stimulus;biological regulation;signaling;localization;[F]nutrient reservoir activity;transporter activity;	-1.32584
MsG0280010798.01	[P]GO:0010604//positive regulation of macromolecule metabolic process;GO:0006355//regulation of transcription, DNA-templated;GO:0009893//positive regulation of metabolic process;GO:0045893//positive regulation of transcription, DNA-templated;GO:0010556//regulation of macromolecule biosynthetic process;GO:0051254//positive regulation of RNA metabolic process;GO:0010557//positive regulation of macr…	biological_process;cellular_component;molecular_function	[C]cellular anatomical entity;intracellular;[P]biological regulation;[F]transcription regulator activity;binding;	4.38159
MsG0280009321.01	[P]GO:0010557//positive regulation of macromolecule biosynthetic process;GO:0006357//regulation of transcription by RNA polymerase II;GO:0010556//regulation of macromolecule biosynthetic process;GO:2001141//regulation of RNA biosynthetic process;GO:0031323//regulation of cellular metabolic process;GO:0010468//regulation of gene expression;GO:0048518//positive regulation of biological process;GO:0…	cellular_component;biological_process;molecular_function	[C]intracellular;cellular anatomical entity;[P]biological regulation;[F]transcription regulator activity;binding;catalytic activity;	-1.21886
MsG0580029539.01	[P]GO:0010556//regulation of macromolecule biosynthetic process;GO:0031326//regulation of cellular biosynthetic process;GO:0009889//regulation of biosynthetic process;GO:0080090//regulation of primary metabolic process;GO:0010468//regulation of gene expression;GO:0006355//regulation of transcription, DNA-templated;GO:1903506//regulation of nucleic acid-templated transcription;GO:2000112//regulati…	biological_process;cellular_component;molecular_function	[C]cellular anatomical entity;intracellular;[P]response to stimulus;biological regulation;[F]transcription regulator activity;binding;	1.02504
MsG0880042953.01	[P]GO:0010556//regulation of macromolecule biosynthetic process;GO:0009891//positive regulation of biosynthetic process;GO:0065007//biological regulation;GO:0010628//positive regulation of gene expression;GO:0009893//positive regulation of metabolic process;GO:0045935//positive regulation of nucleobase-containing compound metabolic process;GO:0031326//regulation of cellular biosynthetic process;G…	biological_process;cellular_component;molecular_function	[C]cellular anatomical entity;intracellular;[P]biological regulation;[F]binding;	-1.71871
MsG0280010252.01	[P]GO:0010556//regulation of macromolecule biosynthetic process;GO:0009889//regulation of biosynthetic process;GO:0006355//regulation of transcription, DNA-templated;GO:0031323//regulation of cellular metabolic process;GO:2001141//regulation of RNA biosynthetic process;GO:0019222//regulation of metabolic process;GO:0010468//regulation of gene expression;GO:0065007//biological regulation;GO:005078…	biological_process;molecular_function;cellular_component	[C]intracellular;cellular anatomical entity;[P]biological regulation;[F]binding;	-2.29639
MsG0880047772.01	[P]GO:0010556//regulation of macromolecule biosynthetic process;GO:0009889//regulation of biosynthetic process;GO:0006355//regulation of transcription, DNA-templated;GO:0019219//regulation of nucleobase-containing compound metabolic process;GO:0010468//regulation of gene expression;GO:0050794//regulation of cellular process;GO:2000112//regulation of cellular macromolecule biosynthetic process;GO:…	molecular_function;cellular_component;biological_process	[C]cellular anatomical entity;intracellular;[P]biological regulation;[F]binding;	-1.02746
MsG0580029500.01	[P]GO:0010498//proteasomal protein catabolic process;GO:0016567//protein ubiquitination;GO:0009057//macromolecule catabolic process;GO:0043170//macromolecule metabolic process;GO:0009056//catabolic process;GO:0051603//proteolysis involved in cellular protein catabolic process;GO:1901565//organonitrogen compound catabolic process;GO:0044257//cellular protein catabolic process;GO:0008152//metabolic…	biological_process;cellular_component	[C]intracellular;protein-containing complex;[P]metabolic process;cellular process;	-1.45638
MsG0180004027.01	[P]GO:0010496//intercellular transport;GO:0051179//localization;GO:0051704//multi-organism process;GO:0046739//transport of virus in multicellular host;GO:0044403//symbiotic process;GO:1902579//multi-organism localization;GO:0051701//interaction with host;GO:0046794//transport of virus;GO:0044766//multi-organism transport;GO:0010497//plasmodesmata-mediated intercellular transport;GO:0052126//move…	biological_process;cellular_component	[C]cellular anatomical entity;[P]interspecies interaction between organisms;localization;multi-organism process;cellular process;	4.4667
MsG0480022826.01	[P]GO:0010468//regulation of gene expression;GO:2000112//regulation of cellular macromolecule biosynthetic process;GO:0060255//regulation of macromolecule metabolic process;GO:0050794//regulation of cellular process;GO:2001141//regulation of RNA biosynthetic process;GO:0019219//regulation of nucleobase-containing compound metabolic process;GO:0065007//biological regulation;GO:0009889//regulation …	biological_process;molecular_function	[P]biological regulation;[F]transcription regulator activity;binding;	1.06066
MsG0880045977.01	[P]GO:0010468//regulation of gene expression;GO:0019222//regulation of metabolic process;GO:0050789//regulation of biological process;GO:0065007//biological regulation;GO:0060255//regulation of macromolecule metabolic process;	biological_process	[P]biological regulation;	1.47508
MsG0680031252.01	[P]GO:0010468//regulation of gene expression;GO:0006807//nitrogen compound metabolic process;GO:0006139//nucleobase-containing compound metabolic process;GO:0050789//regulation of biological process;GO:0000963//mitochondrial RNA processing;GO:0140053//mitochondrial gene expression;GO:0090304//nucleic acid metabolic process;GO:0010467//gene expression;GO:0046483//heterocycle metabolic process;GO:0…	cellular_component;molecular_function;biological_process	[C]intracellular;cellular anatomical entity;[P]cellular process;metabolic process;biological regulation;[F]binding;catalytic activity;	2.31228
MsG0180003980.01	[P]GO:0010467//gene expression;GO:0043624//cellular protein complex disassembly;GO:1901566//organonitrogen compound biosynthetic process;GO:0043170//macromolecule metabolic process;GO:0043604//amide biosynthetic process;GO:0044271//cellular nitrogen compound biosynthetic process;GO:0044267//cellular protein metabolic process;GO:0006412//translation;GO:0032984//protein-containing complex disassemb…	molecular_function;biological_process;cellular_component	[C]cellular anatomical entity;intracellular;[P]metabolic process;cellular process;[F]binding;	1.01312
MsG0780039186.01	[P]GO:0010143//cutin biosynthetic process;GO:0008152//metabolic process;GO:0009059//macromolecule biosynthetic process;GO:0071704//organic substance metabolic process;GO:0009058//biosynthetic process;GO:0043170//macromolecule metabolic process;GO:1901576//organic substance biosynthetic process;[C]GO:0110165//cellular anatomical entity;GO:0016021//integral component of membrane;GO:0031224//intrins…	molecular_function;cellular_component;biological_process	[C]cellular anatomical entity;[P]metabolic process;[F]catalytic activity;	1.21258
MsG0180004099.01	[P]GO:0010088//phloem development;GO:0048856//anatomical structure development;GO:0010087//phloem or xylem histogenesis;GO:0032502//developmental process;GO:0009888//tissue development;	biological_process	[P]developmental process;	3.07006
MsG0780041495.01	[P]GO:0010033//response to organic substance;GO:0050896//response to stimulus;GO:0014070//response to organic cyclic compound;GO:0042221//response to chemical;	biological_process	[P]response to stimulus;	-1.06433
MsG0180003780.01	[P]GO:0010033//response to organic substance;GO:0032870//cellular response to hormone stimulus;GO:0071495//cellular response to endogenous stimulus;GO:0070887//cellular response to chemical stimulus;GO:0050794//regulation of cellular process;GO:0009987//cellular process;GO:0065007//biological regulation;GO:0042221//response to chemical;GO:0071310//cellular response to organic substance;GO:0050789…	biological_process;cellular_component;molecular_function	[C]cellular anatomical entity;[P]response to stimulus;biological regulation;cellular process;signaling;[F]binding;catalytic activity;	2.14296
MsG0280011299.01	[P]GO:0009987//cellular process;GO:1901566//organonitrogen compound biosynthetic process;GO:0043043//peptide biosynthetic process;GO:0019538//protein metabolic process;GO:0034641//cellular nitrogen compound metabolic process;GO:0006518//peptide metabolic process;GO:0008152//metabolic process;GO:0010467//gene expression;GO:0034645//cellular macromolecule biosynthetic process;GO:0044260//cellular m…	cellular_component;biological_process;molecular_function	[C]intracellular;cellular anatomical entity;protein-containing complex;[P]cellular process;metabolic process;[F]structural molecule activity;	1.2469
MsG0880044997.01	[P]GO:0009987//cellular process;GO:1901564//organonitrogen compound metabolic process;GO:0044238//primary metabolic process;GO:0006464//cellular protein modification process;GO:0006807//nitrogen compound metabolic process;GO:0008152//metabolic process;GO:0006793//phosphorus metabolic process;GO:0044267//cellular protein metabolic process;GO:0006796//phosphate-containing compound metabolic process…	molecular_function;biological_process;cellular_component	[C]cellular anatomical entity;[P]metabolic process;cellular process;[F]molecular transducer activity;catalytic activity;binding;	-3.45302
MsG0280010814.01	[P]GO:0009987//cellular process;GO:0090567//reproductive shoot system development;GO:0048731//system development;GO:0048856//anatomical structure development;GO:0000003//reproduction;GO:0048608//reproductive structure development;GO:0009791//post-embryonic development;GO:0048367//shoot system development;GO:0009908//flower development;GO:0007275//multicellular organism development;GO:0022414//rep…	biological_process	[P]developmental process;reproductive process;multicellular organismal process;reproduction;cellular process;	-1.31715
MsG0280010893.01	[P]GO:0009987//cellular process;GO:0071840//cellular component organization or biogenesis;GO:0071669//plant-type cell wall organization or biogenesis;GO:0009834//plant-type secondary cell wall biogenesis;GO:0071554//cell wall organization or biogenesis;GO:0044085//cellular component biogenesis;GO:0042546//cell wall biogenesis;GO:0009832//plant-type cell wall biogenesis;[C]GO:0005886//plasma membr…	cellular_component;biological_process	[C]cellular anatomical entity;[P]cellular process;	-4.34968
MsG0380016287.01	[P]GO:0009987//cellular process;GO:0071704//organic substance metabolic process;GO:0006511//ubiquitin-dependent protein catabolic process;GO:0006807//nitrogen compound metabolic process;GO:0043412//macromolecule modification;GO:0019538//protein metabolic process;GO:0044265//cellular macromolecule catabolic process;GO:0009056//catabolic process;GO:0044257//cellular protein catabolic process;GO:001…	molecular_function;biological_process;cellular_component	[C]cellular anatomical entity;[P]metabolic process;cellular process;[F]catalytic activity;	1.99532
MsG0280010632.01	[P]GO:0009987//cellular process;GO:0071554//cell wall organization or biogenesis;GO:0010410//hemicellulose metabolic process;GO:0016043//cellular component organization;GO:0044260//cellular macromolecule metabolic process;GO:0071840//cellular component organization or biogenesis;GO:0044085//cellular component biogenesis;GO:0044042//glucan metabolic process;GO:0044238//primary metabolic process;GO…	biological_process;molecular_function;cellular_component	[C]cellular anatomical entity;[P]metabolic process;cellular process;[F]catalytic activity;	5.0962
MsG0780039838.01	[P]GO:0009987//cellular process;GO:0065008//regulation of biological quality;GO:0055114//oxidation-reduction process;GO:0050789//regulation of biological process;GO:0065007//biological regulation;GO:0042592//homeostatic process;GO:0050794//regulation of cellular process;GO:0045454//cell redox homeostasis;GO:0008152//metabolic process;GO:0019725//cellular homeostasis;[C]GO:0043226//organelle;GO:00…	cellular_component;biological_process;molecular_function	[C]intracellular;cellular anatomical entity;[P]cellular process;biological regulation;metabolic process;[F]catalytic activity;	-2.73184
MsG0680034273.01	[P]GO:0009987//cellular process;GO:0051716//cellular response to stimulus;GO:0050896//response to stimulus;GO:0023052//signaling;GO:0007165//signal transduction;GO:0007154//cell communication;GO:0065007//biological regulation;GO:0050794//regulation of cellular process;GO:0050789//regulation of biological process;[F]GO:0036094//small molecule binding;GO:0032555//purine ribonucleotide binding;GO:00…	biological_process;molecular_function	[P]cellular process;response to stimulus;biological regulation;signaling;[F]catalytic activity;binding;	-1.057
MsG0280009451.01	[P]GO:0009987//cellular process;GO:0051716//cellular response to stimulus;GO:0046483//heterocycle metabolic process;GO:0071704//organic substance metabolic process;GO:0044237//cellular metabolic process;GO:0090304//nucleic acid metabolic process;GO:0006284//base-excision repair;GO:0006974//cellular response to DNA damage stimulus;GO:0050896//response to stimulus;GO:0006807//nitrogen compound meta…	biological_process;molecular_function	[P]metabolic process;cellular process;response to stimulus;[F]catalytic activity;	1.60687
MsG0180005848.01	[P]GO:0009987//cellular process;GO:0051234//establishment of localization;GO:0006810//transport;GO:0051179//localization;GO:0055085//transmembrane transport;[C]GO:0071944//cell periphery;GO:0016021//integral component of membrane;GO:0031224//intrinsic component of membrane;GO:0016020//membrane;GO:0005886//plasma membrane;GO:0110165//cellular anatomical entity;[F]GO:0015116//sulfate transmembrane …	cellular_component;molecular_function;biological_process	[C]cellular anatomical entity;[P]cellular process;localization;[F]binding;catalytic activity;transporter activity;	-2.0084
MsG0880046518.01	[P]GO:0009987//cellular process;GO:0050789//regulation of biological process;GO:0050794//regulation of cellular process;GO:0007154//cell communication;GO:0050896//response to stimulus;GO:0065007//biological regulation;GO:0023052//signaling;GO:0007205//protein kinase C-activating G protein-coupled receptor signaling pathway;GO:0007165//signal transduction;GO:0051716//cellular response to stimulus;…	cellular_component;molecular_function;biological_process	[C]cellular anatomical entity;[P]cellular process;response to stimulus;signaling;biological regulation;[F]catalytic activity;binding;	-1.09171
MsG0180004724.01	[P]GO:0009987//cellular process;GO:0045229//external encapsulating structure organization;GO:0071554//cell wall organization or biogenesis;GO:0071555//cell wall organization;GO:0016043//cellular component organization;GO:0071840//cellular component organization or biogenesis;GO:0071669//plant-type cell wall organization or biogenesis;GO:0009664//plant-type cell wall organization;[C]GO:0016021//in…	biological_process;cellular_component	[C]cellular anatomical entity;[P]cellular process;	1.47782
MsG0180004241.01	[P]GO:0009987//cellular process;GO:0044267//cellular protein metabolic process;GO:0019538//protein metabolic process;GO:0050789//regulation of biological process;GO:0048518//positive regulation of biological process;GO:0010604//positive regulation of macromolecule metabolic process;GO:0051174//regulation of phosphorus metabolic process;GO:0032147//activation of protein kinase activity;GO:0065007/…	biological_process;molecular_function;cellular_component	[C]cellular anatomical entity;intracellular;[P]response to stimulus;biological regulation;signaling;metabolic process;cellular process;[F]catalytic activity;binding;	1.27448
MsG0380016748.01	[P]GO:0009987//cellular process;GO:0044248//cellular catabolic process;GO:0009056//catabolic process;GO:0050896//response to stimulus;GO:0042744//hydrogen peroxide catabolic process;GO:0042743//hydrogen peroxide metabolic process;GO:0008152//metabolic process;GO:0044237//cellular metabolic process;GO:0006979//response to oxidative stress;GO:0006950//response to stress;GO:0072593//reactive oxygen …	biological_process;cellular_component;molecular_function	[C]cellular anatomical entity;[P]cellular process;metabolic process;response to stimulus;[F]antioxidant activity;catalytic activity;binding;	-2.14839
MsG0280010617.01	[P]GO:0009987//cellular process;GO:0044237//cellular metabolic process;GO:0006950//response to stress;GO:0008152//metabolic process;GO:0050896//response to stimulus;GO:0042744//hydrogen peroxide catabolic process;GO:0044248//cellular catabolic process;GO:0006979//response to oxidative stress;GO:0042743//hydrogen peroxide metabolic process;GO:0009056//catabolic process;GO:0072593//reactive oxygen …	molecular_function;cellular_component;biological_process	[C]cellular anatomical entity;[P]metabolic process;cellular process;response to stimulus;[F]binding;catalytic activity;antioxidant activity;	2.77844
MsG0480020818.01	[P]GO:0009987//cellular process;GO:0044085//cellular component biogenesis;GO:0071554//cell wall organization or biogenesis;GO:0009834//plant-type secondary cell wall biogenesis;GO:0042546//cell wall biogenesis;GO:0009832//plant-type cell wall biogenesis;GO:0071840//cellular component organization or biogenesis;GO:0071669//plant-type cell wall organization or biogenesis;[C]GO:0071944//cell periphe…	cellular_component;biological_process	[C]cellular anatomical entity;[P]cellular process;	-3.34856
MsG0780040118.01	[P]GO:0009987//cellular process;GO:0042546//cell wall biogenesis;GO:0006073//cellular glucan metabolic process;GO:0044036//cell wall macromolecule metabolic process;GO:0044262//cellular carbohydrate metabolic process;GO:0045229//external encapsulating structure organization;GO:0071555//cell wall organization;GO:0071554//cell wall organization or biogenesis;GO:0005975//carbohydrate metabolic proce…	molecular_function;biological_process;cellular_component	[C]cellular anatomical entity;[P]cellular process;metabolic process;[F]catalytic activity;	2.37272
MsG0880044388.01	[P]GO:0009987//cellular process;GO:0032501//multicellular organismal process;GO:0043412//macromolecule modification;GO:0044267//cellular protein metabolic process;GO:0006468//protein phosphorylation;GO:0048544//recognition of pollen;GO:1901564//organonitrogen compound metabolic process;GO:0022414//reproductive process;GO:0008037//cell recognition;GO:0044706//multi-multicellular organism process;G…	molecular_function;cellular_component;biological_process	[C]cellular anatomical entity;[P]reproductive process;metabolic process;multi-organism process;cellular process;reproduction;multicellular organismal process;[F]catalytic activity;binding;	2.21412
MsG0680032847.01	[P]GO:0009987//cellular process;GO:0030154//cell differentiation;GO:0050794//regulation of cellular process;GO:0010119//regulation of stomatal movement;GO:0032502//developmental process;GO:0048869//cellular developmental process;GO:0050789//regulation of biological process;GO:0065007//biological regulation;[C]GO:0043229//intracellular organelle;GO:0005622//intracellular;GO:0043231//intracellular …	biological_process;cellular_component;molecular_function	[C]intracellular;cellular anatomical entity;[P]cellular process;developmental process;biological regulation;[F]transcription regulator activity;binding;	-1.8161
MsG0780036307.01	[P]GO:0009987//cellular process;GO:0030154//cell differentiation;GO:0048869//cellular developmental process;GO:0032502//developmental process;[C]GO:0110165//cellular anatomical entity;GO:0005634//nucleus;GO:0005622//intracellular;GO:0043229//intracellular organelle;GO:0043226//organelle;GO:0043231//intracellular membrane-bounded organelle;GO:0043227//membrane-bounded organelle;[F]GO:0003700//DNA-…	cellular_component;molecular_function;biological_process	[C]intracellular;cellular anatomical entity;[P]cellular process;developmental process;[F]binding;transcription regulator activity;	2.70966
MsG0180004155.01	[P]GO:0009987//cellular process;GO:0016192//vesicle-mediated transport;GO:0051179//localization;GO:0051234//establishment of localization;GO:0006810//transport;[C]GO:0043226//organelle;GO:0005783//endoplasmic reticulum;GO:0016021//integral component of membrane;GO:0043227//membrane-bounded organelle;GO:0110165//cellular anatomical entity;GO:0031224//intrinsic component of membrane;GO:0016020//mem…	biological_process;cellular_component	[C]cellular anatomical entity;intracellular;[P]cellular process;localization;	-2.0187
MsG0780037915.01	[P]GO:0009987//cellular process;GO:0016043//cellular component organization;GO:0016226//iron-sulfur cluster assembly;GO:0044085//cellular component biogenesis;GO:0022607//cellular component assembly;GO:0008152//metabolic process;GO:0071840//cellular component organization or biogenesis;GO:0006790//sulfur compound metabolic process;GO:0044237//cellular metabolic process;GO:0031163//metallo-sulfur …	biological_process	[P]cellular process;metabolic process;	-1.38051
MsG0480023115.01	[P]GO:0009987//cellular process;GO:0009832//plant-type cell wall biogenesis;GO:0071840//cellular component organization or biogenesis;GO:0042546//cell wall biogenesis;GO:0044085//cellular component biogenesis;GO:0009834//plant-type secondary cell wall biogenesis;GO:0071669//plant-type cell wall organization or biogenesis;GO:0071554//cell wall organization or biogenesis;[C]GO:0031224//intrinsic co…	cellular_component;biological_process	[C]cellular anatomical entity;[P]cellular process;	-3.43594
MsG0580025874.01	[P]GO:0009987//cellular process;GO:0009056//catabolic process;GO:0043062//extracellular structure organization;GO:0032963//collagen metabolic process;GO:0030574//collagen catabolic process;GO:0008152//metabolic process;GO:0030198//extracellular matrix organization;GO:0016043//cellular component organization;GO:0071840//cellular component organization or biogenesis;[C]GO:0031012//extracellular mat…	cellular_component;molecular_function;biological_process	[C]cellular anatomical entity;[P]cellular process;metabolic process;[F]catalytic activity;binding;	-1.85383
MsG0280007650.01	[P]GO:0009987//cellular process;GO:0008152//metabolic process;GO:0015979//photosynthesis;GO:0044237//cellular metabolic process;[C]GO:0005737//cytoplasm;GO:0009526//plastid envelope;GO:0009532//plastid stroma;GO:0005634//nucleus;GO:0009536//plastid;GO:0009579//thylakoid;GO:0043229//intracellular organelle;GO:0005622//intracellular;GO:0110165//cellular anatomical entity;GO:0009507//chloroplast;GO:…	molecular_function;cellular_component;biological_process	[C]cellular anatomical entity;intracellular;protein-containing complex;[P]metabolic process;cellular process;[F]binding;catalytic activity;	-4.04027
MsG0380014594.01	[P]GO:0009987//cellular process;GO:0007018//microtubule-based movement;GO:0007017//microtubule-based process;GO:0006928//movement of cell or subcellular component;[C]GO:0043232//intracellular non-membrane-bounded organelle;GO:0099081//supramolecular polymer;GO:0099080//supramolecular complex;GO:0110165//cellular anatomical entity;GO:0005874//microtubule;GO:0005622//intracellular;GO:0015630//micro…	molecular_function;cellular_component;biological_process	[C]intracellular;protein-containing complex;cellular anatomical entity;[P]cellular process;[F]binding;catalytic activity;	1.92992
MsG0480023884.01	[P]GO:0009987//cellular process;GO:0007017//microtubule-based process;GO:0006928//movement of cell or subcellular component;GO:0007018//microtubule-based movement;[C]GO:0005871//kinesin complex;GO:0032991//protein-containing complex;GO:0043232//intracellular non-membrane-bounded organelle;GO:0099080//supramolecular complex;GO:0005856//cytoskeleton;GO:0005875//microtubule associated complex;GO:009…	cellular_component;molecular_function;biological_process	[C]intracellular;protein-containing complex;cellular anatomical entity;[P]cellular process;[F]catalytic activity;binding;	1.68966
MsG0180004126.01	[P]GO:0009987//cellular process;GO:0007017//microtubule-based process;GO:0006928//movement of cell or subcellular component;GO:0007018//microtubule-based movement;[C]GO:0005622//intracellular;GO:0043226//organelle;GO:0099513//polymeric cytoskeletal fiber;GO:0099080//supramolecular complex;GO:0005856//cytoskeleton;GO:0015630//microtubule cytoskeleton;GO:0110165//cellular anatomical entity;GO:00995…	cellular_component;molecular_function;biological_process	[C]intracellular;cellular anatomical entity;protein-containing complex;[P]cellular process;[F]binding;catalytic activity;	3.28011
MsG0680030991.01	[P]GO:0009987//cellular process;GO:0006811//ion transport;GO:0051234//establishment of localization;GO:0051716//cellular response to stimulus;GO:0007154//cell communication;GO:0051179//localization;GO:0030001//metal ion transport;GO:0006812//cation transport;GO:0023052//signaling;GO:0065007//biological regulation;GO:0050794//regulation of cellular process;GO:0050896//response to stimulus;GO:00071…	molecular_function;biological_process	[P]response to stimulus;cellular process;localization;signaling;biological regulation;[F]catalytic activity;binding;	1.40439
MsG0880046970.01	[P]GO:0009987//cellular process;GO:0006090//pyruvate metabolic process;GO:0044281//small molecule metabolic process;GO:0043436//oxoacid metabolic process;GO:0044237//cellular metabolic process;GO:0019752//carboxylic acid metabolic process;GO:0071704//organic substance metabolic process;GO:0008152//metabolic process;GO:0032787//monocarboxylic acid metabolic process;GO:0006082//organic acid metabol…	biological_process;molecular_function	[P]metabolic process;cellular process;[F]catalytic activity;binding;	1.02346
MsG0680032057.01	[P]GO:0009987//cellular process;GO:0005975//carbohydrate metabolic process;GO:0005996//monosaccharide metabolic process;GO:0071704//organic substance metabolic process;GO:0016051//carbohydrate biosynthetic process;GO:0006793//phosphorus metabolic process;GO:0046364//monosaccharide biosynthetic process;GO:0006094//gluconeogenesis;GO:0044281//small molecule metabolic process;GO:0006000//fructose me…	biological_process;molecular_function;cellular_component	[C]cellular anatomical entity;intracellular;[P]metabolic process;cellular process;[F]catalytic activity;	-1.68229
MsG0580027955.01	[P]GO:0009891//positive regulation of biosynthetic process;GO:0031326//regulation of cellular biosynthetic process;GO:0009893//positive regulation of metabolic process;GO:0010556//regulation of macromolecule biosynthetic process;GO:0050789//regulation of biological process;GO:0050794//regulation of cellular process;GO:0048856//anatomical structure development;GO:1902680//positive regulation of RN…	molecular_function;cellular_component;biological_process	[C]intracellular;cellular anatomical entity;[P]multicellular organismal process;biological regulation;developmental process;[F]binding;transcription regulator activity;	-1.2835
MsG0280006703.01	[P]GO:0009889//regulation of biosynthetic process;GO:0060255//regulation of macromolecule metabolic process;GO:0051171//regulation of nitrogen compound metabolic process;GO:0019219//regulation of nucleobase-containing compound metabolic process;GO:0050789//regulation of biological process;GO:0080090//regulation of primary metabolic process;GO:0031323//regulation of cellular metabolic process;GO:0…	cellular_component;biological_process	[C]protein-containing complex;intracellular;cellular anatomical entity;[P]biological regulation;	5.44846
MsG0780040144.01	[P]GO:0009889//regulation of biosynthetic process;GO:0031323//regulation of cellular metabolic process;GO:0050794//regulation of cellular process;GO:0050789//regulation of biological process;GO:0019222//regulation of metabolic process;GO:0006355//regulation of transcription, DNA-templated;GO:0080090//regulation of primary metabolic process;GO:0051171//regulation of nitrogen compound metabolic pro…	biological_process;cellular_component;molecular_function	[C]cellular anatomical entity;intracellular;[P]biological regulation;[F]binding;	-1.35518
MsG0580026304.01	[P]GO:0009889//regulation of biosynthetic process;GO:0010115//regulation of abscisic acid biosynthetic process;GO:0065007//biological regulation;GO:0009628//response to abiotic stimulus;GO:0031326//regulation of cellular biosynthetic process;GO:0043455//regulation of secondary metabolic process;GO:0031323//regulation of cellular metabolic process;GO:0050789//regulation of biological process;GO:00…	biological_process	[P]biological regulation;response to stimulus;	-1.12826
MsG0480020860.01	[P]GO:0009791//post-embryonic development;GO:0061458//reproductive system development;GO:0007275//multicellular organism development;GO:0048856//anatomical structure development;GO:0032502//developmental process;GO:0010228//vegetative to reproductive phase transition of meristem;GO:0022414//reproductive process;GO:0000003//reproduction;GO:0032501//multicellular organismal process;GO:0003006//deve…	cellular_component;biological_process;molecular_function	[C]cellular anatomical entity;intracellular;[P]reproductive process;multicellular organismal process;developmental process;reproduction;[F]binding;transcription regulator activity;	-1.35434
MsG0880044435.01	[P]GO:0009791//post-embryonic development;GO:0007275//multicellular organism development;GO:0032502//developmental process;GO:0003006//developmental process involved in reproduction;GO:0032501//multicellular organismal process;GO:0048731//system development;GO:0009908//flower development;GO:0022414//reproductive process;GO:0048608//reproductive structure development;GO:0000003//reproduction;GO:00…	cellular_component;molecular_function;biological_process	[C]intracellular;cellular anatomical entity;[P]reproduction;multicellular organismal process;developmental process;reproductive process;[F]transcription regulator activity;binding;	-1.06661
MsG0480021349.01	[P]GO:0009733//response to auxin;GO:0009725//response to hormone;GO:0050896//response to stimulus;GO:0042221//response to chemical;GO:0009719//response to endogenous stimulus;GO:0010033//response to organic substance;	biological_process	[P]response to stimulus;	1.98735
MsG0480023507.01	[P]GO:0009725//response to hormone;GO:0042221//response to chemical;GO:0010033//response to organic substance;GO:0009733//response to auxin;GO:0009719//response to endogenous stimulus;GO:0050896//response to stimulus;	biological_process	[P]response to stimulus;	-1.4619
MsG0180003542.01	[P]GO:0009699//phenylpropanoid biosynthetic process;GO:0009072//aromatic amino acid family metabolic process;GO:1901605//alpha-amino acid metabolic process;GO:0032787//monocarboxylic acid metabolic process;GO:1902221//erythrose 4-phosphate/phosphoenolpyruvate family amino acid metabolic process;GO:0071704//organic substance metabolic process;GO:0006725//cellular aromatic compound metabolic proces…	biological_process;molecular_function;cellular_component	[C]cellular anatomical entity;intracellular;[P]cellular process;metabolic process;[F]catalytic activity;	1.22183
MsG0180000030.01	[P]GO:0009698//phenylpropanoid metabolic process;GO:0044237//cellular metabolic process;GO:0044249//cellular biosynthetic process;GO:1901360//organic cyclic compound metabolic process;GO:0009699//phenylpropanoid biosynthetic process;GO:0019438//aromatic compound biosynthetic process;GO:0009058//biosynthetic process;GO:1901362//organic cyclic compound biosynthetic process;GO:1901576//organic subst…	molecular_function;biological_process	[P]cellular process;metabolic process;[F]binding;catalytic activity;	1.50064
MsG0180005519.01	[P]GO:0009686//gibberellin biosynthetic process;GO:0060560//developmental growth involved in morphogenesis;GO:0048367//shoot system development;GO:0008610//lipid biosynthetic process;GO:0032501//multicellular organismal process;GO:0044237//cellular metabolic process;GO:0009908//flower development;GO:0032502//developmental process;GO:0009058//biosynthetic process;GO:0006721//terpenoid metabolic pr…	molecular_function;biological_process	[P]reproduction;developmental process;reproductive process;multicellular organismal process;response to stimulus;growth;metabolic process;cellular process;[F]binding;catalytic activity;	-1.02247
MsG0480020938.01	[P]GO:0009668//plastid membrane organization;GO:0051649//establishment of localization in cell;GO:0045036//protein targeting to chloroplast;GO:0051234//establishment of localization;GO:0051205//protein insertion into membrane;GO:0034613//cellular protein localization;GO:0050789//regulation of biological process;GO:0009987//cellular process;GO:0072596//establishment of protein localization to chlo…	biological_process;molecular_function;cellular_component	[C]intracellular;protein-containing complex;cellular anatomical entity;[P]cellular process;localization;biological regulation;[F]molecular carrier activity;binding;	-1.07728
MsG0680035647.01	[P]GO:0009628//response to abiotic stimulus;GO:0050896//response to stimulus;GO:1901700//response to oxygen-containing compound;GO:0010035//response to inorganic substance;GO:0009415//response to water;GO:0001101//response to acid chemical;GO:0006950//response to stress;GO:0009269//response to desiccation;GO:0009414//response to water deprivation;GO:0042221//response to chemical;[C]GO:0016020//me…	biological_process;cellular_component	[C]cellular anatomical entity;[P]response to stimulus;	-1.19861
MsG0880045351.01	[P]GO:0009627//systemic acquired resistance;GO:0050896//response to stimulus;GO:0043207//response to external biotic stimulus;GO:0006952//defense response;GO:0009607//response to biotic stimulus;GO:0045087//innate immune response;GO:0006950//response to stress;GO:0098542//defense response to other organism;GO:0051707//response to other organism;GO:0044419//interspecies interaction between organis…	molecular_function;biological_process	[P]response to stimulus;interspecies interaction between organisms;immune system process;[F]binding;	-1.782
MsG0580028897.01	[P]GO:0009607//response to biotic stimulus;GO:0009617//response to bacterium;GO:0044419//interspecies interaction between organisms;GO:0002239//response to oomycetes;GO:0009605//response to external stimulus;GO:0098542//defense response to other organism;GO:0043207//response to external biotic stimulus;GO:0051707//response to other organism;GO:0050896//response to stimulus;GO:0006950//response to…	cellular_component;biological_process;molecular_function	[C]cellular anatomical entity;[P]interspecies interaction between organisms;response to stimulus;[F]catalytic activity;molecular transducer activity;binding;	1.37583
MsG0280009118.01	[P]GO:0009605//response to external stimulus;GO:0010274//hydrotropism;GO:0050896//response to stimulus;GO:0009606//tropism;	biological_process	[P]response to stimulus;	-3.4021
MsG0280010001.01	[P]GO:0009605//response to external stimulus;GO:0009606//tropism;GO:0009628//response to abiotic stimulus;GO:0009629//response to gravity;GO:0009314//response to radiation;GO:0009959//negative gravitropism;GO:0009416//response to light stimulus;GO:0009639//response to red or far red light;GO:0009630//gravitropism;GO:0050896//response to stimulus;	biological_process	[P]response to stimulus;	1.81678
MsG0380015811.01	[P]GO:0009439//cyanate metabolic process;GO:1901575//organic substance catabolic process;GO:0044281//small molecule metabolic process;GO:0015976//carbon utilization;GO:0009440//cyanate catabolic process;GO:0009056//catabolic process;GO:1901564//organonitrogen compound metabolic process;GO:0044270//cellular nitrogen compound catabolic process;GO:0044248//cellular catabolic process;GO:0044237//cell…	molecular_function;biological_process	[P]carbon utilization;cellular process;metabolic process;[F]catalytic activity;binding;	-2.84032
MsG0580027458.01	[P]GO:0009314//response to radiation;GO:0009416//response to light stimulus;GO:0050896//response to stimulus;GO:0009628//response to abiotic stimulus;[F]GO:0043169//cation binding;GO:0046872//metal ion binding;GO:0043167//ion binding;GO:0045431//flavonol synthase activity;GO:0051213//dioxygenase activity;GO:0003824//catalytic activity;GO:0016705//oxidoreductase activity, acting on paired donors, …	molecular_function;biological_process	[P]response to stimulus;[F]binding;catalytic activity;	4.61644
MsG0380011674.01	[P]GO:0009311//oligosaccharide metabolic process;GO:0009058//biosynthetic process;GO:0044238//primary metabolic process;GO:0071704//organic substance metabolic process;GO:0009312//oligosaccharide biosynthetic process;GO:0044262//cellular carbohydrate metabolic process;GO:0005991//trehalose metabolic process;GO:0016051//carbohydrate biosynthetic process;GO:0046351//disaccharide biosynthetic proces…	biological_process;molecular_function	[P]metabolic process;cellular process;[F]catalytic activity;	2.83458
MsG0880042895.01	[P]GO:0009250//glucan biosynthetic process;GO:0044238//primary metabolic process;GO:0009059//macromolecule biosynthetic process;GO:0008152//metabolic process;GO:0071704//organic substance metabolic process;GO:0006073//cellular glucan metabolic process;GO:0009058//biosynthetic process;GO:0000271//polysaccharide biosynthetic process;GO:0044262//cellular carbohydrate metabolic process;GO:0034637//ce…	molecular_function;biological_process;cellular_component	[C]intracellular;cellular anatomical entity;[P]cellular process;metabolic process;[F]catalytic activity;	1.05388
MsG0180004175.01	[P]GO:0009117//nucleotide metabolic process;GO:0006082//organic acid metabolic process;GO:0055086//nucleobase-containing small molecule metabolic process;GO:0044237//cellular metabolic process;GO:0044238//primary metabolic process;GO:0034641//cellular nitrogen compound metabolic process;GO:0044281//small molecule metabolic process;GO:0072521//purine-containing compound metabolic process;GO:000675…	cellular_component;molecular_function;biological_process	[C]intracellular;cellular anatomical entity;[P]cellular process;metabolic process;[F]catalytic activity;binding;	1.152
MsG0080048312.01	[P]GO:0009110//vitamin biosynthetic process;GO:0044249//cellular biosynthetic process;GO:0009058//biosynthetic process;GO:0006767//water-soluble vitamin metabolic process;GO:0044271//cellular nitrogen compound biosynthetic process;GO:0008152//metabolic process;GO:0018130//heterocycle biosynthetic process;GO:1901360//organic cyclic compound metabolic process;GO:0009987//cellular process;GO:0042727…	cellular_component;molecular_function;biological_process	[C]cellular anatomical entity;intracellular;[P]metabolic process;cellular process;[F]catalytic activity;	1.04455
MsG0780036946.01	[P]GO:0009062//fatty acid catabolic process;GO:0006629//lipid metabolic process;GO:0030258//lipid modification;GO:0055114//oxidation-reduction process;GO:0008152//metabolic process;GO:0043436//oxoacid metabolic process;GO:0044248//cellular catabolic process;GO:0006631//fatty acid metabolic process;GO:1901575//organic substance catabolic process;GO:0044242//cellular lipid catabolic process;GO:0019…	biological_process;cellular_component;molecular_function	[C]cellular anatomical entity;intracellular;[P]metabolic process;cellular process;[F]catalytic activity;	-1.0239
MsG0280011185.01	[P]GO:0009058//biosynthetic process;GO:1901607//alpha-amino acid biosynthetic process;GO:0044281//small molecule metabolic process;GO:0008652//cellular amino acid biosynthetic process;GO:0009089//lysine biosynthetic process via diaminopimelate;GO:0006520//cellular amino acid metabolic process;GO:0044237//cellular metabolic process;GO:0044249//cellular biosynthetic process;GO:0006807//nitrogen com…	molecular_function;biological_process;cellular_component	[C]cellular anatomical entity;intracellular;[P]metabolic process;cellular process;[F]catalytic activity;binding;	1.8892
MsG0480020076.01	[P]GO:0009058//biosynthetic process;GO:0044237//cellular metabolic process;GO:0044249//cellular biosynthetic process;GO:0009987//cellular process;GO:0008152//metabolic process;GO:0006725//cellular aromatic compound metabolic process;GO:0019438//aromatic compound biosynthetic process;GO:0032259//methylation;[F]GO:0016741//transferase activity, transferring one-carbon groups;GO:0005488//binding;GO:…	molecular_function;biological_process	[P]cellular process;metabolic process;[F]binding;catalytic activity;	-1.11993
MsG0380016504.01	[P]GO:0009058//biosynthetic process;GO:0034637//cellular carbohydrate biosynthetic process;GO:0044238//primary metabolic process;GO:0071704//organic substance metabolic process;GO:0016051//carbohydrate biosynthetic process;GO:1901576//organic substance biosynthetic process;GO:0008152//metabolic process;GO:0005991//trehalose metabolic process;GO:0044262//cellular carbohydrate metabolic process;GO:…	molecular_function;biological_process	[P]metabolic process;cellular process;[F]catalytic activity;	-3.7829
MsG0080048423.01	[P]GO:0009058//biosynthetic process;GO:0010143//cutin biosynthetic process;GO:0009059//macromolecule biosynthetic process;GO:0043170//macromolecule metabolic process;GO:0008152//metabolic process;GO:0071704//organic substance metabolic process;GO:1901576//organic substance biosynthetic process;[C]GO:0110165//cellular anatomical entity;GO:0031224//intrinsic component of membrane;GO:0016020//membra…	cellular_component;biological_process;molecular_function	[C]cellular anatomical entity;[P]metabolic process;[F]catalytic activity;	-3.44057
MsG0780040978.01	[P]GO:0009058//biosynthetic process;GO:0009987//cellular process;GO:0044272//sulfur compound biosynthetic process;GO:0044237//cellular metabolic process;GO:1901576//organic substance biosynthetic process;GO:0046500//S-adenosylmethionine metabolic process;GO:0044249//cellular biosynthetic process;GO:0006556//S-adenosylmethionine biosynthetic process;GO:0006730//one-carbon metabolic process;GO:0006…	cellular_component;molecular_function;biological_process	[C]intracellular;cellular anatomical entity;[P]metabolic process;cellular process;[F]catalytic activity;binding;	2.36665
MsG0880046991.01	[P]GO:0009058//biosynthetic process;GO:0006631//fatty acid metabolic process;GO:0043436//oxoacid metabolic process;GO:0044249//cellular biosynthetic process;GO:0016053//organic acid biosynthetic process;GO:0071704//organic substance metabolic process;GO:0006629//lipid metabolic process;GO:0044281//small molecule metabolic process;GO:0044238//primary metabolic process;GO:0044255//cellular lipid me…	biological_process;molecular_function	[P]cellular process;metabolic process;[F]binding;	2.93999
MsG0880043684.01	[P]GO:0009056//catabolic process;GO:1901565//organonitrogen compound catabolic process;GO:0008152//metabolic process;GO:1901575//organic substance catabolic process;GO:0009057//macromolecule catabolic process;GO:0071704//organic substance metabolic process;GO:0006508//proteolysis;GO:1901564//organonitrogen compound metabolic process;GO:0030163//protein catabolic process;GO:0044238//primary metabo…	molecular_function;biological_process	[P]metabolic process;[F]catalytic activity;	2.31302
MsG0280007882.01	[P]GO:0009056//catabolic process;GO:0044237//cellular metabolic process;GO:0005975//carbohydrate metabolic process;GO:0044260//cellular macromolecule metabolic process;GO:0044248//cellular catabolic process;GO:0010383//cell wall polysaccharide metabolic process;GO:0009987//cellular process;GO:1901575//organic substance catabolic process;GO:0045491//xylan metabolic process;GO:0009057//macromolecul…	cellular_component;molecular_function;biological_process	[C]cellular anatomical entity;[P]cellular process;metabolic process;[F]catalytic activity;	2.08154
MsG0180001988.01	[P]GO:0009056//catabolic process;GO:0043170//macromolecule metabolic process;GO:0044238//primary metabolic process;GO:0010393//galacturonan metabolic process;GO:0008152//metabolic process;GO:0009057//macromolecule catabolic process;GO:0005976//polysaccharide metabolic process;GO:0000272//polysaccharide catabolic process;GO:0045488//pectin metabolic process;GO:0005975//carbohydrate metabolic proce…	molecular_function;biological_process	[P]metabolic process;[F]binding;catalytic activity;	2.0271
MsG0180005243.01	[P]GO:0009056//catabolic process;GO:0008152//metabolic process;GO:0044238//primary metabolic process;GO:0044237//cellular metabolic process;GO:0006807//nitrogen compound metabolic process;GO:1901564//organonitrogen compound metabolic process;GO:0009987//cellular process;GO:1901565//organonitrogen compound catabolic process;GO:0044265//cellular macromolecule catabolic process;GO:0009057//macromole…	molecular_function;biological_process;cellular_component	[C]cellular anatomical entity;[P]cellular process;metabolic process;[F]catalytic activity;	1.23744
MsG0380012044.01	[P]GO:0009056//catabolic process;GO:0008152//metabolic process;[F]GO:0003824//catalytic activity;GO:0016788//hydrolase activity, acting on ester bonds;GO:0052689//carboxylic ester hydrolase activity;GO:0080030//methyl indole-3-acetate esterase activity;GO:0016787//hydrolase activity;	biological_process;molecular_function	[P]metabolic process;[F]catalytic activity;	1.09615
MsG0180005641.01	[P]GO:0009056//catabolic process;GO:0008152//metabolic process;[F]GO:0003824//catalytic activity;GO:0016788//hydrolase activity, acting on ester bonds;GO:0016835//carbon-oxygen lyase activity;GO:0033987//2-hydroxyisoflavanone dehydratase activity;GO:0016836//hydro-lyase activity;GO:0052689//carboxylic ester hydrolase activity;GO:0016829//lyase activity;GO:0016787//hydrolase activity;GO:0080030//m…	molecular_function;biological_process	[P]metabolic process;[F]catalytic activity;	-1.23436
MsG0180000983.01	[P]GO:0009051//pentose-phosphate shunt, oxidative branch;GO:0051156//glucose 6-phosphate metabolic process;GO:0006793//phosphorus metabolic process;GO:0006091//generation of precursor metabolites and energy;GO:0005975//carbohydrate metabolic process;GO:0055114//oxidation-reduction process;GO:0044238//primary metabolic process;GO:0044237//cellular metabolic process;GO:0008152//metabolic process;GO…	molecular_function;biological_process;cellular_component	[C]cellular anatomical entity;intracellular;[P]metabolic process;cellular process;[F]catalytic activity;	1.66195
MsG0380016975.01	[P]GO:0008643//carbohydrate transport;GO:0071702//organic substance transport;GO:0051234//establishment of localization;GO:0006810//transport;GO:0051179//localization;[C]GO:0110165//cellular anatomical entity;GO:0016021//integral component of membrane;GO:0071944//cell periphery;GO:0005886//plasma membrane;GO:0031224//intrinsic component of membrane;GO:0016020//membrane;[F]GO:0022857//transmembran…	biological_process;molecular_function;cellular_component	[C]cellular anatomical entity;[P]localization;[F]transporter activity;	-1.23092
MsG0480023578.01	[P]GO:0008643//carbohydrate transport;GO:0051179//localization;GO:0051234//establishment of localization;GO:0006810//transport;GO:0071702//organic substance transport;[C]GO:0110165//cellular anatomical entity;GO:0016021//integral component of membrane;GO:0031224//intrinsic component of membrane;GO:0016020//membrane;GO:0071944//cell periphery;GO:0005886//plasma membrane;[F]GO:0022857//transmembran…	cellular_component;molecular_function;biological_process	[C]cellular anatomical entity;[P]localization;[F]transporter activity;	-1.01801
MsG0280006942.01	[P]GO:0008615//pyridoxine biosynthetic process;GO:0046483//heterocycle metabolic process;GO:0006807//nitrogen compound metabolic process;GO:0042822//pyridoxal phosphate metabolic process;GO:0042819//vitamin B6 biosynthetic process;GO:0008614//pyridoxine metabolic process;GO:1901566//organonitrogen compound biosynthetic process;GO:0006766//vitamin metabolic process;GO:0009110//vitamin biosynthetic…	molecular_function;biological_process	[P]cellular process;metabolic process;[F]catalytic activity;	2.00143
MsG0680035881.01	[P]GO:0008299//isoprenoid biosynthetic process;GO:0044249//cellular biosynthetic process;GO:0044237//cellular metabolic process;GO:0044255//cellular lipid metabolic process;GO:0006720//isoprenoid metabolic process;GO:0071704//organic substance metabolic process;GO:0008610//lipid biosynthetic process;GO:0006721//terpenoid metabolic process;GO:0044238//primary metabolic process;GO:1901576//organic …	biological_process;molecular_function;cellular_component	[C]intracellular;cellular anatomical entity;[P]cellular process;metabolic process;[F]catalytic activity;	1.01639
MsG0580024823.01	[P]GO:0008299//isoprenoid biosynthetic process;GO:0043288//apocarotenoid metabolic process;GO:0072330//monocarboxylic acid biosynthetic process;GO:0006720//isoprenoid metabolic process;GO:0044281//small molecule metabolic process;GO:0071704//organic substance metabolic process;GO:0044249//cellular biosynthetic process;GO:1901576//organic substance biosynthetic process;GO:0008610//lipid biosynthet…	cellular_component;molecular_function;biological_process	[C]intracellular;cellular anatomical entity;[P]cellular process;metabolic process;[F]binding;catalytic activity;	-1.80814
MsG0780041660.01	[P]GO:0008283//cell population proliferation;GO:0048366//leaf development;GO:0045893//positive regulation of transcription, DNA-templated;GO:0009893//positive regulation of metabolic process;GO:0009889//regulation of biosynthetic process;GO:1902680//positive regulation of RNA biosynthetic process;GO:0006355//regulation of transcription, DNA-templated;GO:0051252//regulation of RNA metabolic proces…	biological_process;cellular_component;molecular_function	[C]cellular anatomical entity;intracellular;[P]developmental process;biological regulation;cellular process;multicellular organismal process;[F]transcription regulator activity;	2.87388
MsG0880042626.01	[P]GO:0008152//metabolic process;GO:0072330//monocarboxylic acid biosynthetic process;GO:0044238//primary metabolic process;GO:0044283//small molecule biosynthetic process;GO:0031407//oxylipin metabolic process;GO:0044237//cellular metabolic process;GO:0019752//carboxylic acid metabolic process;GO:0044255//cellular lipid metabolic process;GO:0006633//fatty acid biosynthetic process;GO:0016053//or…	biological_process;molecular_function	[P]cellular process;metabolic process;[F]catalytic activity;binding;	-3.15159
MsG0480022590.01	[P]GO:0008152//metabolic process;GO:0071704//organic substance metabolic process;GO:0005975//carbohydrate metabolic process;GO:0044238//primary metabolic process;[F]GO:0047938//glucose-6-phosphate 1-epimerase activity;GO:0016854//racemase and epimerase activity;GO:0016853//isomerase activity;GO:0003824//catalytic activity;GO:0005488//binding;GO:0030246//carbohydrate binding;GO:0016857//racemase a…	biological_process;molecular_function	[P]metabolic process;[F]catalytic activity;binding;	1.64341
MsG0380013579.01	[P]GO:0008152//metabolic process;GO:0055114//oxidation-reduction process;[C]GO:0110165//cellular anatomical entity;GO:0031224//intrinsic component of membrane;GO:0016021//integral component of membrane;GO:0016020//membrane;[F]GO:0005488//binding;GO:0016491//oxidoreductase activity;GO:1901363//heterocyclic compound binding;GO:0046906//tetrapyrrole binding;GO:0003824//catalytic activity;GO:0020037/…	biological_process;molecular_function;cellular_component	[C]cellular anatomical entity;[P]metabolic process;[F]binding;catalytic activity;	1.59748
MsG0380016745.01	[P]GO:0008152//metabolic process;GO:0050896//response to stimulus;GO:0006979//response to oxidative stress;GO:0072593//reactive oxygen species metabolic process;GO:0044237//cellular metabolic process;GO:0006950//response to stress;GO:0009056//catabolic process;GO:0042743//hydrogen peroxide metabolic process;GO:0044248//cellular catabolic process;GO:0009987//cellular process;GO:0042744//hydrogen p…	cellular_component;biological_process;molecular_function	[C]cellular anatomical entity;[P]cellular process;metabolic process;response to stimulus;[F]binding;catalytic activity;antioxidant activity;	-2.79181
MsG0480021485.01	[P]GO:0008152//metabolic process;GO:0044238//primary metabolic process;GO:0071704//organic substance metabolic process;GO:0050896//response to stimulus;GO:0006725//cellular aromatic compound metabolic process;GO:0044237//cellular metabolic process;GO:0033554//cellular response to stress;GO:1901360//organic cyclic compound metabolic process;GO:0046483//heterocycle metabolic process;GO:0034641//cel…	molecular_function;cellular_component;biological_process	[C]cellular anatomical entity;intracellular;[P]response to stimulus;cellular process;metabolic process;[F]binding;catalytic activity;	-1.19021
MsG0880045883.01	[P]GO:0008152//metabolic process;GO:0044238//primary metabolic process;GO:0071704//organic substance metabolic process;GO:0006629//lipid metabolic process;[C]GO:0016021//integral component of membrane;GO:0110165//cellular anatomical entity;GO:0031224//intrinsic component of membrane;GO:0016020//membrane;[F]GO:0003824//catalytic activity;GO:0008081//phosphoric diester hydrolase activity;GO:0016788…	molecular_function;biological_process;cellular_component	[C]cellular anatomical entity;[P]metabolic process;[F]catalytic activity;	1.22647
MsG0380016873.01	[P]GO:0008152//metabolic process;GO:0044238//primary metabolic process;GO:0071704//organic substance metabolic process;GO:0005975//carbohydrate metabolic process;[C]GO:0071944//cell periphery;GO:0005622//intracellular;GO:0030312//external encapsulating structure;GO:0043227//membrane-bounded organelle;GO:0005773//vacuole;GO:0005618//cell wall;GO:0110165//cellular anatomical entity;GO:0005737//cyto…	molecular_function;cellular_component;biological_process	[C]cellular anatomical entity;intracellular;[P]metabolic process;[F]binding;catalytic activity;	1.20256
MsG0180000038.01	[P]GO:0008152//metabolic process;GO:0044238//primary metabolic process;GO:0006629//lipid metabolic process;GO:0071704//organic substance metabolic process;[C]GO:0031224//intrinsic component of membrane;GO:0016021//integral component of membrane;GO:0005576//extracellular region;GO:0016020//membrane;GO:0110165//cellular anatomical entity;[F]GO:0016787//hydrolase activity;GO:0003824//catalytic activ…	cellular_component;molecular_function;biological_process	[C]cellular anatomical entity;[P]metabolic process;[F]catalytic activity;	3.59972
MsG0180000115.01	[P]GO:0008152//metabolic process;GO:0044238//primary metabolic process;GO:0005975//carbohydrate metabolic process;GO:0071704//organic substance metabolic process;[F]GO:0016798//hydrolase activity, acting on glycosyl bonds;GO:0016787//hydrolase activity;GO:0005488//binding;GO:0004553//hydrolase activity, hydrolyzing O-glycosyl compounds;GO:0030246//carbohydrate binding;GO:0004565//beta-galactosida…	molecular_function;biological_process	[P]metabolic process;[F]binding;catalytic activity;	1.32127
MsG0880043920.01	[P]GO:0008152//metabolic process;GO:0044237//cellular metabolic process;GO:0009987//cellular process;GO:0006091//generation of precursor metabolites and energy;GO:0055114//oxidation-reduction process;GO:0022900//electron transport chain;[C]GO:0110165//cellular anatomical entity;GO:0031224//intrinsic component of membrane;GO:0016021//integral component of membrane;GO:0016020//membrane;[F]GO:001649…	biological_process;molecular_function;cellular_component	[C]cellular anatomical entity;[P]cellular process;metabolic process;[F]catalytic activity;	1.77147
MsG0180005961.01	[P]GO:0008152//metabolic process;GO:0043604//amide biosynthetic process;GO:1901564//organonitrogen compound metabolic process;GO:0006518//peptide metabolic process;GO:0019538//protein metabolic process;GO:0010467//gene expression;GO:0034645//cellular macromolecule biosynthetic process;GO:0006807//nitrogen compound metabolic process;GO:1901566//organonitrogen compound biosynthetic process;GO:00090…	biological_process;molecular_function;cellular_component	[C]intracellular;cellular anatomical entity;protein-containing complex;[P]metabolic process;cellular process;[F]structural molecule activity;	1.06832
MsG0880042544.01	[P]GO:0008152//metabolic process;GO:0043170//macromolecule metabolic process;GO:0006464//cellular protein modification process;GO:0044238//primary metabolic process;GO:0006793//phosphorus metabolic process;GO:0044260//cellular macromolecule metabolic process;GO:0036211//protein modification process;GO:0019538//protein metabolic process;GO:0006807//nitrogen compound metabolic process;GO:0016310//p…	biological_process;molecular_function;cellular_component	[C]cellular anatomical entity;[P]cellular process;metabolic process;[F]catalytic activity;binding;molecular transducer activity;	1.2286
MsG0180003978.01	[P]GO:0008152//metabolic process;GO:0032259//methylation;[F]GO:0008168//methyltransferase activity;GO:0003824//catalytic activity;GO:0016741//transferase activity, transferring one-carbon groups;GO:0016740//transferase activity;	biological_process;molecular_function	[P]metabolic process;[F]catalytic activity;	-1.40872
MsG0580025360.01	[P]GO:0008152//metabolic process;GO:0032259//methylation;[C]GO:0110165//cellular anatomical entity;GO:0005768//endosome;GO:0005622//intracellular;GO:0043229//intracellular organelle;GO:0097708//intracellular vesicle;GO:0031984//organelle subcompartment;GO:0005794//Golgi apparatus;GO:0043231//intracellular membrane-bounded organelle;GO:0031982//vesicle;GO:0043226//organelle;GO:0016021//integral co…	cellular_component;molecular_function;biological_process	[C]cellular anatomical entity;intracellular;[P]metabolic process;[F]catalytic activity;	1.31725
MsG0780037932.01	[P]GO:0008152//metabolic process;GO:0022904//respiratory electron transport chain;GO:0045333//cellular respiration;GO:0055114//oxidation-reduction process;GO:0009987//cellular process;GO:0015980//energy derivation by oxidation of organic compounds;GO:0044237//cellular metabolic process;GO:0044238//primary metabolic process;GO:0022900//electron transport chain;GO:0009060//aerobic respiration;GO:00…	cellular_component;molecular_function;biological_process	[C]intracellular;cellular anatomical entity;[P]metabolic process;cellular process;[F]binding;catalytic activity;	-3.56874
MsG0380017509.01	[P]GO:0008152//metabolic process;GO:0015979//photosynthesis;GO:0044237//cellular metabolic process;GO:0009987//cellular process;[C]GO:0019898//extrinsic component of membrane;GO:0110165//cellular anatomical entity;GO:0009654//photosystem II oxygen evolving complex;GO:0042651//thylakoid membrane;GO:0009579//thylakoid;GO:0034357//photosynthetic membrane;GO:0032991//protein-containing complex;GO:009…	biological_process;molecular_function;cellular_component	[C]cellular anatomical entity;protein-containing complex;intracellular;[P]cellular process;metabolic process;[F]binding;catalytic activity;	7.7879
MsG0580029657.01	[P]GO:0008152//metabolic process;GO:0009987//cellular process;GO:0044237//cellular metabolic process;GO:0015979//photosynthesis;[C]GO:0016020//membrane;GO:0034357//photosynthetic membrane;GO:0009579//thylakoid;GO:1990204//oxidoreductase complex;GO:0019898//extrinsic component of membrane;GO:0009521//photosystem;GO:1902494//catalytic complex;GO:0098796//membrane protein complex;GO:0009654//photosy…	biological_process;cellular_component;molecular_function	[C]cellular anatomical entity;protein-containing complex;intracellular;[P]metabolic process;cellular process;[F]binding;	-1.15767
MsG0780040187.01	[P]GO:0008152//metabolic process;GO:0009251//glucan catabolic process;GO:0043170//macromolecule metabolic process;GO:0000272//polysaccharide catabolic process;GO:0016052//carbohydrate catabolic process;GO:0044238//primary metabolic process;GO:0009056//catabolic process;GO:1901575//organic substance catabolic process;GO:0009057//macromolecule catabolic process;GO:0005976//polysaccharide metabolic …	molecular_function;biological_process;cellular_component	[C]cellular anatomical entity;[P]metabolic process;[F]catalytic activity;	1.64006
MsG0780040080.01	[P]GO:0008152//metabolic process;GO:0009058//biosynthetic process;[F]GO:0003824//catalytic activity;GO:0016747//transferase activity, transferring acyl groups other than amino-acyl groups;GO:0016210//naringenin-chalcone synthase activity;GO:0016746//transferase activity, transferring acyl groups;GO:0016740//transferase activity;	molecular_function;biological_process	[P]metabolic process;[F]catalytic activity;	2.36846
MsG0680033951.01	[P]GO:0008152//metabolic process;GO:0009056//catabolic process;[F]GO:0016788//hydrolase activity, acting on ester bonds;GO:0003824//catalytic activity;GO:0016787//hydrolase activity;GO:0080030//methyl indole-3-acetate esterase activity;GO:0052689//carboxylic ester hydrolase activity;	molecular_function;biological_process	[P]metabolic process;[F]catalytic activity;	-1.41335
MsG0880047544.01	[P]GO:0008152//metabolic process;GO:0008610//lipid biosynthetic process;GO:1901576//organic substance biosynthetic process;GO:0009058//biosynthetic process;GO:0044238//primary metabolic process;GO:0071704//organic substance metabolic process;GO:0006629//lipid metabolic process;[C]GO:0031224//intrinsic component of membrane;GO:0016020//membrane;GO:0110165//cellular anatomical entity;GO:0016021//in…	cellular_component;biological_process;molecular_function	[C]cellular anatomical entity;[P]metabolic process;[F]binding;catalytic activity;	-1.01114
MsG0280006964.01	[P]GO:0008152//metabolic process;GO:0006629//lipid metabolic process;GO:0044238//primary metabolic process;GO:0071704//organic substance metabolic process;[F]GO:0004806//triglyceride lipase activity;GO:0052689//carboxylic ester hydrolase activity;GO:0016788//hydrolase activity, acting on ester bonds;GO:0016787//hydrolase activity;GO:0003824//catalytic activity;GO:0016298//lipase activity;	biological_process;molecular_function	[P]metabolic process;[F]catalytic activity;	-1.15354
MsG0180000319.01	[P]GO:0008152//metabolic process;GO:0005975//carbohydrate metabolic process;GO:0071704//organic substance metabolic process;GO:0044238//primary metabolic process;[C]GO:0043231//intracellular membrane-bounded organelle;GO:0005622//intracellular;GO:0071944//cell periphery;GO:0031968//organelle outer membrane;GO:0098805//whole membrane;GO:0098588//bounding membrane of organelle;GO:0031090//organelle…	biological_process;cellular_component;molecular_function	[C]intracellular;cellular anatomical entity;[P]metabolic process;[F]catalytic activity;transporter activity;	-2.06743
MsG0480021783.01	[P]GO:0008152//metabolic process;GO:0005975//carbohydrate metabolic process;GO:0071704//organic substance metabolic process;GO:0044238//primary metabolic process;[C]GO:0005886//plasma membrane;GO:0016020//membrane;GO:0110165//cellular anatomical entity;GO:0031224//intrinsic component of membrane;GO:0031225//anchored component of membrane;GO:0046658//anchored component of plasma membrane;GO:003122…	biological_process;cellular_component;molecular_function	[C]cellular anatomical entity;[P]metabolic process;[F]catalytic activity;	1.0207
MsG0280007754.01	[P]GO:0008152//metabolic process;GO:0005975//carbohydrate metabolic process;GO:0044238//primary metabolic process;GO:0071704//organic substance metabolic process;[F]GO:0004553//hydrolase activity, hydrolyzing O-glycosyl compounds;GO:0016798//hydrolase activity, acting on glycosyl bonds;GO:0030246//carbohydrate binding;GO:0003824//catalytic activity;GO:0016787//hydrolase activity;GO:0005488//bindi…	molecular_function;biological_process	[P]metabolic process;[F]catalytic activity;binding;	9.83131
MsG0180004375.01	[P]GO:0008152//metabolic process;GO:0005975//carbohydrate metabolic process;GO:0044238//primary metabolic process;GO:0071704//organic substance metabolic process;[C]GO:0031225//anchored component of membrane;GO:0005886//plasma membrane;GO:0031226//intrinsic component of plasma membrane;GO:0016021//integral component of membrane;GO:0110165//cellular anatomical entity;GO:0071944//cell periphery;GO:…	cellular_component;molecular_function;biological_process	[C]cellular anatomical entity;[P]metabolic process;[F]catalytic activity;	1.5639
MsG0680031135.01	[P]GO:0008152//metabolic process;[F]GO:0052861//glucan endo-1,3-beta-glucanase activity, C-3 substituted reducing group;GO:0008422//beta-glucosidase activity;GO:0004553//hydrolase activity, hydrolyzing O-glycosyl compounds;GO:0042973//glucan endo-1,3-beta-D-glucosidase activity;GO:0016787//hydrolase activity;GO:0015926//glucosidase activity;GO:0003824//catalytic activity;GO:0016798//hydrolase act…	biological_process;molecular_function	[P]metabolic process;[F]catalytic activity;	-1.70924
MsG0880046983.01	[P]GO:0008152//metabolic process;[F]GO:0016798//hydrolase activity, acting on glycosyl bonds;GO:0003824//catalytic activity;GO:0016787//hydrolase activity;	biological_process;molecular_function	[P]metabolic process;[F]catalytic activity;	2.49099
MsG0680031136.01	[P]GO:0008152//metabolic process;[F]GO:0008422//beta-glucosidase activity;GO:0042973//glucan endo-1,3-beta-D-glucosidase activity;GO:0016798//hydrolase activity, acting on glycosyl bonds;GO:0003824//catalytic activity;GO:0016787//hydrolase activity;GO:0052861//glucan endo-1,3-beta-glucanase activity, C-3 substituted reducing group;GO:0052736//beta-glucanase activity;GO:0015926//glucosidase activi…	molecular_function;biological_process	[P]metabolic process;[F]catalytic activity;	-1.30527
MsG0380012622.01	[P]GO:0008152//metabolic process;[F]GO:0004553//hydrolase activity, hydrolyzing O-glycosyl compounds;GO:0016787//hydrolase activity;GO:0004650//polygalacturonase activity;GO:0016798//hydrolase activity, acting on glycosyl bonds;GO:0003824//catalytic activity;	biological_process;molecular_function	[P]metabolic process;[F]catalytic activity;	2.00728
MsG0480023242.01	[P]GO:0008152//metabolic process;[C]GO:0016021//integral component of membrane;GO:0110165//cellular anatomical entity;GO:0031224//intrinsic component of membrane;GO:0016020//membrane;[F]GO:0004560//alpha-L-fucosidase activity;GO:0015928//fucosidase activity;GO:0016798//hydrolase activity, acting on glycosyl bonds;GO:0016787//hydrolase activity;GO:0004553//hydrolase activity, hydrolyzing O-glycosy…	molecular_function;cellular_component;biological_process	[C]cellular anatomical entity;[P]metabolic process;[F]catalytic activity;	-1.88372
MsG0880043079.01	[P]GO:0008152//metabolic process;[C]GO:0016020//membrane;GO:0016021//integral component of membrane;GO:0110165//cellular anatomical entity;GO:0031224//intrinsic component of membrane;[F]GO:0052887//7,9,9'-tricis-neurosporene:quinone oxidoreductase activity;GO:0016635//oxidoreductase activity, acting on the CH-CH group of donors, quinone or related compound as acceptor;GO:0016798//hydrolase activi…	cellular_component;biological_process;molecular_function	[C]cellular anatomical entity;[P]metabolic process;[F]catalytic activity;	-1.71115
MsG0180000534.01	[P]GO:0007275//multicellular organism development;GO:0009914//hormone transport;GO:0060918//auxin transport;GO:0006810//transport;GO:0048856//anatomical structure development;GO:0065007//biological regulation;GO:0051234//establishment of localization;GO:0032502//developmental process;GO:0051179//localization;GO:0010817//regulation of hormone levels;GO:0032501//multicellular organismal process;GO:…	biological_process	[P]developmental process;multicellular organismal process;biological regulation;localization;	1.10109
MsG0480021193.01	[P]GO:0007165//signal transduction;GO:0065007//biological regulation;GO:0050896//response to stimulus;GO:0035556//intracellular signal transduction;GO:0050794//regulation of cellular process;GO:0023052//signaling;GO:0051716//cellular response to stimulus;GO:0007154//cell communication;GO:0009987//cellular process;GO:0050789//regulation of biological process;[F]GO:0003824//catalytic activity;GO:00…	molecular_function;biological_process	[P]biological regulation;signaling;cellular process;response to stimulus;[F]catalytic activity;	-1.94045
MsG0380015543.01	[P]GO:0007165//signal transduction;GO:0050896//response to stimulus;GO:0050789//regulation of biological process;GO:0023052//signaling;GO:0065007//biological regulation;GO:0007154//cell communication;GO:0009987//cellular process;GO:0050794//regulation of cellular process;GO:0051716//cellular response to stimulus;[F]GO:0043167//ion binding;GO:0097159//organic cyclic compound binding;GO:0036094//sm…	biological_process;molecular_function	[P]cellular process;response to stimulus;signaling;biological regulation;[F]binding;	-1.31972
MsG0680034421.01	[P]GO:0007165//signal transduction;GO:0043604//amide biosynthetic process;GO:0032543//mitochondrial translation;GO:0009059//macromolecule biosynthetic process;GO:0006807//nitrogen compound metabolic process;GO:0044238//primary metabolic process;GO:0006412//translation;GO:0010467//gene expression;GO:0070125//mitochondrial translational elongation;GO:0050789//regulation of biological process;GO:004…	molecular_function;biological_process;cellular_component	[C]intracellular;cellular anatomical entity;[P]biological regulation;cellular process;signaling;metabolic process;response to stimulus;[F]translation regulator activity;binding;	1.41626
MsG0280011262.01	[P]GO:0007154//cell communication;GO:0050789//regulation of biological process;GO:0009725//response to hormone;GO:0023052//signaling;GO:0071310//cellular response to organic substance;GO:0050896//response to stimulus;GO:0050794//regulation of cellular process;GO:0007165//signal transduction;GO:0006793//phosphorus metabolic process;GO:0035556//intracellular signal transduction;GO:0065007//biologic…	molecular_function;cellular_component;biological_process	[C]intracellular;cellular anatomical entity;[P]signaling;metabolic process;biological regulation;cellular process;response to stimulus;[F]molecular transducer activity;catalytic activity;binding;	-1.92806
MsG0180004121.01	[P]GO:0007154//cell communication;GO:0033554//cellular response to stress;GO:0015698//inorganic anion transport;GO:0051716//cellular response to stimulus;GO:0006810//transport;GO:0051234//establishment of localization;GO:0009987//cellular process;GO:0031669//cellular response to nutrient levels;GO:0006950//response to stress;GO:0071496//cellular response to external stimulus;GO:0016036//cellular …	biological_process;molecular_function;cellular_component	[C]intracellular;cellular anatomical entity;[P]response to stimulus;localization;cellular process;[F]transporter activity;binding;	-1.97171
MsG0580024787.01	[P]GO:0007049//cell cycle;GO:0051641//cellular localization;GO:0070925//organelle assembly;GO:0016043//cellular component organization;GO:0033043//regulation of organelle organization;GO:0050794//regulation of cellular process;GO:0051179//localization;GO:0008104//protein localization;GO:0031110//regulation of microtubule polymerization or depolymerization;GO:0006996//organelle organization;GO:007…	biological_process;cellular_component;molecular_function	[C]cellular anatomical entity;intracellular;[P]localization;cellular process;biological regulation;response to stimulus;[F]binding;	3.37126
MsG0780036485.01	[P]GO:0007049//cell cycle;GO:0044271//cellular nitrogen compound biosynthetic process;GO:0006725//cellular aromatic compound metabolic process;GO:0010833//telomere maintenance via telomere lengthening;GO:0043967//histone H4 acetylation;GO:0034654//nucleobase-containing compound biosynthetic process;GO:0050896//response to stimulus;GO:0051173//positive regulation of nitrogen compound metabolic pro…	cellular_component;molecular_function;biological_process	[C]protein-containing complex;cellular anatomical entity;intracellular;[P]response to stimulus;reproductive process;reproduction;cellular process;biological regulation;metabolic process;[F]molecular transducer activity;binding;catalytic activity;	-1.31264
MsG0480023639.01	[P]GO:0007049//cell cycle;GO:0016043//cellular component organization;GO:0000226//microtubule cytoskeleton organization;GO:0007010//cytoskeleton organization;GO:0071840//cellular component organization or biogenesis;GO:0009987//cellular process;GO:0006996//organelle organization;GO:0007017//microtubule-based process;GO:0000278//mitotic cell cycle;[C]GO:0099081//supramolecular polymer;GO:0043229//…	molecular_function;biological_process;cellular_component	[C]intracellular;cellular anatomical entity;[P]cellular process;[F]catalytic activity;structural molecule activity;binding;	1.10515
MsG0880045483.01	[P]GO:0007018//microtubule-based movement;GO:0009987//cellular process;GO:0007017//microtubule-based process;GO:0006928//movement of cell or subcellular component;[C]GO:0043229//intracellular organelle;GO:0043226//organelle;GO:0005856//cytoskeleton;GO:0110165//cellular anatomical entity;GO:0005622//intracellular;GO:0043228//non-membrane-bounded organelle;GO:0043232//intracellular non-membrane-bou…	biological_process;cellular_component;molecular_function	[C]cellular anatomical entity;intracellular;[P]cellular process;[F]catalytic activity;binding;	1.24337
MsG0780040364.01	[P]GO:0007010//cytoskeleton organization;GO:0065007//biological regulation;GO:0009987//cellular process;GO:0010119//regulation of stomatal movement;GO:0030036//actin cytoskeleton organization;GO:0006996//organelle organization;GO:0071840//cellular component organization or biogenesis;GO:0030029//actin filament-based process;GO:0007015//actin filament organization;GO:0097435//supramolecular fiber …	biological_process;molecular_function;cellular_component	[C]cellular anatomical entity;[P]biological regulation;cellular process;[F]binding;	1.67999
MsG0380017858.01	[P]GO:0007010//cytoskeleton organization;GO:0016043//cellular component organization;GO:0071840//cellular component organization or biogenesis;GO:0007017//microtubule-based process;GO:0007049//cell cycle;GO:0000226//microtubule cytoskeleton organization;GO:0009987//cellular process;GO:0006996//organelle organization;GO:0000278//mitotic cell cycle;[C]GO:0110165//cellular anatomical entity;GO:00432…	biological_process;cellular_component;molecular_function	[C]intracellular;cellular anatomical entity;[P]cellular process;[F]binding;structural molecule activity;catalytic activity;	1.49482
MsG0180000289.01	[P]GO:0006996//organelle organization;GO:0007017//microtubule-based process;GO:0000278//mitotic cell cycle;GO:0007051//spindle organization;GO:0006928//movement of cell or subcellular component;GO:0000226//microtubule cytoskeleton organization;GO:1902850//microtubule cytoskeleton organization involved in mitosis;GO:0007010//cytoskeleton organization;GO:0016043//cellular component organization;GO:…	molecular_function;biological_process;cellular_component	[C]protein-containing complex;cellular anatomical entity;intracellular;[P]cellular process;[F]binding;catalytic activity;	1.34402
MsG0780040335.01	[P]GO:0006970//response to osmotic stress;GO:0009628//response to abiotic stimulus;GO:0050896//response to stimulus;GO:0006950//response to stress;[C]GO:0110165//cellular anatomical entity;GO:0005634//nucleus;GO:0043231//intracellular membrane-bounded organelle;GO:0043229//intracellular organelle;GO:0043227//membrane-bounded organelle;GO:0005622//intracellular;GO:0043226//organelle;[F]GO:0005516/…	biological_process;molecular_function;cellular_component	[C]intracellular;cellular anatomical entity;[P]response to stimulus;[F]binding;	-1.07024
MsG0680032724.01	[P]GO:0006952//defense response;GO:0050896//response to stimulus;GO:0006950//response to stress;GO:0009607//response to biotic stimulus;[C]GO:0016020//membrane;GO:0110165//cellular anatomical entity;GO:0016021//integral component of membrane;GO:0031224//intrinsic component of membrane;[F]GO:0032555//purine ribonucleotide binding;GO:0036094//small molecule binding;GO:0043168//anion binding;GO:0016…	molecular_function;cellular_component;biological_process	[C]cellular anatomical entity;[P]response to stimulus;[F]catalytic activity;binding;	-7.70044
MsG0480019192.01	[P]GO:0006952//defense response;GO:0050896//response to stimulus;GO:0006950//response to stress;[C]GO:0005576//extracellular region;GO:0110165//cellular anatomical entity;	cellular_component;biological_process	[C]cellular anatomical entity;[P]response to stimulus;	2.43195
MsG0880047503.01	[P]GO:0006952//defense response;GO:0009607//response to biotic stimulus;GO:0006950//response to stress;GO:0050896//response to stimulus;[C]GO:0005615//extracellular space;GO:0110165//cellular anatomical entity;GO:0005576//extracellular region;	biological_process;cellular_component	[C]cellular anatomical entity;[P]response to stimulus;	1.08287
MsG0480019194.01	[P]GO:0006952//defense response;GO:0006950//response to stress;GO:0050896//response to stimulus;[C]GO:0110165//cellular anatomical entity;GO:0005576//extracellular region;	biological_process;cellular_component	[C]cellular anatomical entity;[P]response to stimulus;	1.55975
MsG0480023634.01	[P]GO:0006950//response to stress;GO:0050896//response to stimulus;GO:0006979//response to oxidative stress;[C]GO:0110165//cellular anatomical entity;GO:0005622//intracellular;GO:0005829//cytosol;GO:0005737//cytoplasm;[F]GO:0016491//oxidoreductase activity;GO:0004601//peroxidase activity;GO:0004602//glutathione peroxidase activity;GO:0016209//antioxidant activity;GO:0003824//catalytic activity;GO…	cellular_component;biological_process;molecular_function	[C]intracellular;cellular anatomical entity;[P]response to stimulus;[F]catalytic activity;antioxidant activity;	-1.06545
MsG0680032717.01	[P]GO:0006950//response to stress;GO:0050896//response to stimulus;GO:0006952//defense response;[F]GO:1901363//heterocyclic compound binding;GO:0043531//ADP binding;GO:0017076//purine nucleotide binding;GO:0005488//binding;GO:0043168//anion binding;GO:0032553//ribonucleotide binding;GO:0097159//organic cyclic compound binding;GO:0032559//adenyl ribonucleotide binding;GO:0032555//purine ribonucleo…	biological_process;molecular_function	[P]response to stimulus;[F]catalytic activity;binding;	1.27302
MsG0380014405.01	[P]GO:0006950//response to stress;GO:0050896//response to stimulus;GO:0006952//defense response;[F]GO:0032559//adenyl ribonucleotide binding;GO:0097367//carbohydrate derivative binding;GO:0003824//catalytic activity;GO:0016787//hydrolase activity;GO:0032553//ribonucleotide binding;GO:0097159//organic cyclic compound binding;GO:0005524//ATP binding;GO:0030554//adenyl nucleotide binding;GO:0043167/…	molecular_function;biological_process	[P]response to stimulus;[F]binding;catalytic activity;	1.2507
MsG0480019195.01	[P]GO:0006950//response to stress;GO:0050896//response to stimulus;GO:0006952//defense response;[C]GO:0005576//extracellular region;GO:0110165//cellular anatomical entity;	cellular_component;biological_process	[C]cellular anatomical entity;[P]response to stimulus;	4.48707
MsG0180005545.01	[P]GO:0006950//response to stress;GO:0044260//cellular macromolecule metabolic process;GO:0071704//organic substance metabolic process;GO:0016043//cellular component organization;GO:0060249//anatomical structure homeostasis;GO:0043170//macromolecule metabolic process;GO:1901360//organic cyclic compound metabolic process;GO:0006996//organelle organization;GO:0044237//cellular metabolic process;GO:…	biological_process;molecular_function;cellular_component	[C]cellular anatomical entity;intracellular;[P]response to stimulus;cellular process;biological regulation;metabolic process;[F]binding;catalytic activity;	2.24862
MsG0480019191.01	[P]GO:0006950//response to stress;GO:0006952//defense response;GO:0050896//response to stimulus;[C]GO:0110165//cellular anatomical entity;GO:0005576//extracellular region;	cellular_component;biological_process	[C]cellular anatomical entity;[P]response to stimulus;	1.62381
MsG0680030691.01	[P]GO:0006950//response to stress;GO:0006952//defense response;GO:0050896//response to stimulus;[C]GO:0016020//membrane;GO:0110165//cellular anatomical entity;GO:0005576//extracellular region;GO:0031224//intrinsic component of membrane;GO:0016021//integral component of membrane;	cellular_component;biological_process	[C]cellular anatomical entity;[P]response to stimulus;	-1.24988
MsG0480020937.01	[P]GO:0006950//response to stress;GO:0006952//defense response;GO:0050896//response to stimulus;[C]GO:0005576//extracellular region;GO:0110165//cellular anatomical entity;	cellular_component;biological_process	[C]cellular anatomical entity;[P]response to stimulus;	2.02284
MsG0880046447.01	[P]GO:0006879//cellular iron ion homeostasis;GO:0046916//cellular transition metal ion homeostasis;GO:0042592//homeostatic process;GO:0009991//response to extracellular stimulus;GO:0050896//response to stimulus;GO:0098771//inorganic ion homeostasis;GO:0031667//response to nutrient levels;GO:0042594//response to starvation;GO:0055065//metal ion homeostasis;GO:0031669//cellular response to nutrient…	molecular_function;cellular_component;biological_process	[C]cellular anatomical entity;intracellular;[P]biological regulation;cellular process;response to stimulus;[F]transcription regulator activity;binding;	-1.05303
MsG0480019283.01	[P]GO:0006869//lipid transport;GO:0071702//organic substance transport;GO:0010876//lipid localization;GO:0051234//establishment of localization;GO:0033036//macromolecule localization;GO:0006810//transport;GO:0051179//localization;[C]GO:0016021//integral component of membrane;GO:0016020//membrane;GO:0110165//cellular anatomical entity;GO:0031224//intrinsic component of membrane;[F]GO:0008289//lipi…	cellular_component;molecular_function;biological_process	[C]cellular anatomical entity;[P]localization;[F]binding;	-9.85487
MsG0680031042.01	[P]GO:0006865//amino acid transport;GO:0006810//transport;GO:1905039//carboxylic acid transmembrane transport;GO:0051179//localization;GO:0015849//organic acid transport;GO:0055085//transmembrane transport;GO:0006811//ion transport;GO:0015711//organic anion transport;GO:0051234//establishment of localization;GO:0009987//cellular process;GO:0071705//nitrogen compound transport;GO:0003333//amino ac…	biological_process;molecular_function;cellular_component	[C]cellular anatomical entity;[P]cellular process;localization;[F]transporter activity;	-2.25745
MsG0880045802.01	[P]GO:0006826//iron ion transport;GO:0050801//ion homeostasis;GO:0051179//localization;GO:0006810//transport;GO:0000041//transition metal ion transport;GO:0051234//establishment of localization;GO:0030001//metal ion transport;GO:0006811//ion transport;GO:0055065//metal ion homeostasis;GO:0065008//regulation of biological quality;GO:0042592//homeostatic process;GO:0098771//inorganic ion homeostasi…	molecular_function;biological_process;cellular_component	[C]cellular anatomical entity;[P]localization;biological regulation;[F]catalytic activity;binding;	2.17688
MsG0480018674.01	[P]GO:0006816//calcium ion transport;GO:0072503//cellular divalent inorganic cation homeostasis;GO:0055082//cellular chemical homeostasis;GO:0050801//ion homeostasis;GO:0065008//regulation of biological quality;GO:0030003//cellular cation homeostasis;GO:0098662//inorganic cation transmembrane transport;GO:0065007//biological regulation;GO:0055085//transmembrane transport;GO:0098771//inorganic ion…	cellular_component;biological_process;molecular_function	[C]cellular anatomical entity;intracellular;[P]biological regulation;localization;cellular process;[F]transporter activity;	2.69302
MsG0280010156.01	[P]GO:0006810//transport;GO:0051234//establishment of localization;GO:0016192//vesicle-mediated transport;GO:0051179//localization;GO:0009987//cellular process;[C]GO:0016021//integral component of membrane;GO:0005737//cytoplasm;GO:0005622//intracellular;GO:0110165//cellular anatomical entity;GO:0005783//endoplasmic reticulum;GO:0043231//intracellular membrane-bounded organelle;GO:0043226//organel…	cellular_component;biological_process	[C]intracellular;cellular anatomical entity;[P]localization;cellular process;	-1.60692
MsG0280008717.01	[P]GO:0006810//transport;GO:0034219//carbohydrate transmembrane transport;GO:0051234//establishment of localization;GO:0055085//transmembrane transport;GO:0008645//hexose transmembrane transport;GO:1904659//glucose transmembrane transport;GO:0015749//monosaccharide transmembrane transport;GO:0046323//glucose import;GO:0051179//localization;GO:0009987//cellular process;GO:0008643//carbohydrate tra…	biological_process;cellular_component;molecular_function	[C]cellular anatomical entity;[P]cellular process;localization;[F]transporter activity;	-1.20282
MsG0480020739.01	[P]GO:0006810//transport;GO:0030001//metal ion transport;GO:0051179//localization;GO:0006812//cation transport;GO:0051234//establishment of localization;GO:0006811//ion transport;[F]GO:0043169//cation binding;GO:0043167//ion binding;GO:0005488//binding;GO:0046872//metal ion binding;	biological_process;molecular_function	[P]localization;[F]binding;	1.31823
MsG0480019285.01	[P]GO:0006810//transport;GO:0010876//lipid localization;GO:0051179//localization;GO:0051234//establishment of localization;GO:0006869//lipid transport;GO:0071702//organic substance transport;GO:0033036//macromolecule localization;[C]GO:0110165//cellular anatomical entity;GO:0016020//membrane;[F]GO:0005488//binding;GO:0008289//lipid binding;	cellular_component;biological_process;molecular_function	[C]cellular anatomical entity;[P]localization;[F]binding;	-2.32044
MsG0280009517.01	[P]GO:0006810//transport;GO:0000041//transition metal ion transport;GO:0009987//cellular process;GO:0098662//inorganic cation transmembrane transport;GO:0030001//metal ion transport;GO:0098655//cation transmembrane transport;GO:0006812//cation transport;GO:0070838//divalent metal ion transport;GO:0006829//zinc ion transport;GO:0034220//ion transmembrane transport;GO:0006811//ion transport;GO:0098…	biological_process;cellular_component;molecular_function	[C]cellular anatomical entity;[P]cellular process;localization;[F]transporter activity;	-1.26505
MsG0080048198.01	[P]GO:0006807//nitrogen compound metabolic process;GO:1901564//organonitrogen compound metabolic process;GO:0071704//organic substance metabolic process;GO:0034641//cellular nitrogen compound metabolic process;GO:0006575//cellular modified amino acid metabolic process;GO:0044237//cellular metabolic process;GO:0006518//peptide metabolic process;GO:0043603//cellular amide metabolic process;GO:00067…	cellular_component;biological_process;molecular_function	[C]intracellular;cellular anatomical entity;[P]cellular process;metabolic process;[F]catalytic activity;	1.72568
MsG0780041090.01	[P]GO:0006807//nitrogen compound metabolic process;GO:0090304//nucleic acid metabolic process;GO:0009987//cellular process;GO:0009889//regulation of biosynthetic process;GO:0097659//nucleic acid-templated transcription;GO:0080090//regulation of primary metabolic process;GO:0009059//macromolecule biosynthetic process;GO:0044237//cellular metabolic process;GO:1901576//organic substance biosynthetic…	cellular_component;molecular_function;biological_process	[C]cellular anatomical entity;intracellular;[P]cellular process;metabolic process;biological regulation;developmental process;[F]binding;	1.12687
MsG0280010493.01	[P]GO:0006807//nitrogen compound metabolic process;GO:0044267//cellular protein metabolic process;GO:0006468//protein phosphorylation;GO:0036211//protein modification process;GO:1901564//organonitrogen compound metabolic process;GO:0006793//phosphorus metabolic process;GO:0043170//macromolecule metabolic process;GO:0006796//phosphate-containing compound metabolic process;GO:0009987//cellular proc…	biological_process;cellular_component;molecular_function	[C]cellular anatomical entity;intracellular;[P]cellular process;metabolic process;[F]binding;catalytic activity;	1.20869
MsG0880043922.01	[P]GO:0006807//nitrogen compound metabolic process;GO:0043412//macromolecule modification;GO:0044267//cellular protein metabolic process;GO:0006793//phosphorus metabolic process;GO:0006464//cellular protein modification process;GO:0019538//protein metabolic process;GO:0044260//cellular macromolecule metabolic process;GO:0071704//organic substance metabolic process;GO:0044238//primary metabolic pr…	molecular_function;biological_process;cellular_component	[C]cellular anatomical entity;[P]metabolic process;cellular process;[F]binding;catalytic activity;	1.08241
MsG0780038004.01	[P]GO:0006807//nitrogen compound metabolic process;GO:0010833//telomere maintenance via telomere lengthening;GO:0006289//nucleotide-excision repair;GO:0016043//cellular component organization;GO:0006278//RNA-dependent DNA biosynthetic process;GO:0044237//cellular metabolic process;GO:0000003//reproduction;GO:0018130//heterocycle biosynthetic process;GO:0006260//DNA replication;GO:0006302//double-…	molecular_function;biological_process;cellular_component	[C]cellular anatomical entity;protein-containing complex;intracellular;[P]cellular process;response to stimulus;reproduction;reproductive process;metabolic process;biological regulation;[F]catalytic activity;binding;	-1.97982
MsG0280009777.01	[P]GO:0006807//nitrogen compound metabolic process;GO:0008152//metabolic process;GO:0044260//cellular macromolecule metabolic process;GO:0080090//regulation of primary metabolic process;GO:0031323//regulation of cellular metabolic process;GO:0065007//biological regulation;GO:0032268//regulation of cellular protein metabolic process;GO:0022402//cell cycle process;GO:0006468//protein phosphorylatio…	biological_process;cellular_component;molecular_function	[C]intracellular;cellular anatomical entity;protein-containing complex;[P]metabolic process;biological regulation;cellular process;[F]binding;molecular function regulator;	1.75398
MsG0880046751.01	[P]GO:0006807//nitrogen compound metabolic process;GO:0008152//metabolic process;[F]GO:0047689//aspartate racemase activity;GO:0003824//catalytic activity;GO:0016854//racemase and epimerase activity;GO:0047661//amino-acid racemase activity;GO:0036361//racemase activity, acting on amino acids and derivatives;GO:0016855//racemase and epimerase activity, acting on amino acids and derivatives;GO:0016…	biological_process;molecular_function	[P]metabolic process;[F]catalytic activity;	-1.82356
MsG0780039401.01	[P]GO:0006807//nitrogen compound metabolic process;GO:0006468//protein phosphorylation;GO:0019538//protein metabolic process;GO:0007165//signal transduction;GO:0035556//intracellular signal transduction;GO:0050794//regulation of cellular process;GO:0050789//regulation of biological process;GO:0008152//metabolic process;GO:0044260//cellular macromolecule metabolic process;GO:0036211//protein modif…	cellular_component;biological_process;molecular_function	[C]intracellular;cellular anatomical entity;[P]cellular process;signaling;biological regulation;response to stimulus;metabolic process;[F]catalytic activity;binding;	-1.2909
MsG0380016528.01	[P]GO:0006807//nitrogen compound metabolic process;GO:0006457//protein folding;GO:0006508//proteolysis;GO:0071704//organic substance metabolic process;GO:0008152//metabolic process;GO:0043170//macromolecule metabolic process;GO:0009057//macromolecule catabolic process;GO:0030163//protein catabolic process;GO:1901564//organonitrogen compound metabolic process;GO:0044238//primary metabolic process;…	biological_process;molecular_function;cellular_component	[C]intracellular;cellular anatomical entity;[P]cellular process;metabolic process;[F]catalytic activity;binding;	-9.67596
MsG0780039243.01	[P]GO:0006793//phosphorus metabolic process;GO:0018209//peptidyl-serine modification;GO:0043170//macromolecule metabolic process;GO:0044260//cellular macromolecule metabolic process;GO:0051716//cellular response to stimulus;GO:0018193//peptidyl-amino acid modification;GO:0016310//phosphorylation;GO:0044267//cellular protein metabolic process;GO:0007165//signal transduction;GO:0043412//macromolecu…	biological_process;cellular_component;molecular_function	[C]cellular anatomical entity;intracellular;[P]response to stimulus;biological regulation;signaling;metabolic process;cellular process;[F]binding;catalytic activity;	1.02096
MsG0180003953.01	[P]GO:0006793//phosphorus metabolic process;GO:0008152//metabolic process;GO:0016311//dephosphorylation;GO:0044238//primary metabolic process;GO:0006629//lipid metabolic process;GO:0044237//cellular metabolic process;GO:0044255//cellular lipid metabolic process;GO:0046856//phosphatidylinositol dephosphorylation;GO:0030258//lipid modification;GO:0006650//glycerophospholipid metabolic process;GO:00…	biological_process;molecular_function	[P]metabolic process;cellular process;[F]catalytic activity;	1.84069
MsG0580026058.01	[P]GO:0006793//phosphorus metabolic process;GO:0008152//metabolic process;GO:0006807//nitrogen compound metabolic process;GO:0044237//cellular metabolic process;GO:0016310//phosphorylation;GO:0046777//protein autophosphorylation;GO:0043170//macromolecule metabolic process;GO:0044260//cellular macromolecule metabolic process;GO:0006464//cellular protein modification process;GO:0044238//primary met…	biological_process;molecular_function;cellular_component	[C]cellular anatomical entity;[P]cellular process;metabolic process;[F]catalytic activity;binding;	-1.074
MsG0480021803.01	[P]GO:0006782//protoporphyrinogen IX biosynthetic process;GO:0019438//aromatic compound biosynthetic process;GO:0006950//response to stress;GO:0090304//nucleic acid metabolic process;GO:0006807//nitrogen compound metabolic process;GO:0043412//macromolecule modification;GO:0042440//pigment metabolic process;GO:0046501//protoporphyrinogen IX metabolic process;GO:1901566//organonitrogen compound bio…	cellular_component;biological_process;molecular_function	[C]cellular anatomical entity;intracellular;[P]metabolic process;interspecies interaction between organisms;cellular process;response to stimulus;[F]catalytic activity;	1.0961
MsG0180004941.01	[P]GO:0006749//glutathione metabolic process;GO:0006518//peptide metabolic process;GO:1901564//organonitrogen compound metabolic process;GO:0044237//cellular metabolic process;GO:0006790//sulfur compound metabolic process;GO:0071704//organic substance metabolic process;GO:0006575//cellular modified amino acid metabolic process;GO:0043603//cellular amide metabolic process;GO:0006807//nitrogen comp…	cellular_component;molecular_function;biological_process	[C]intracellular;cellular anatomical entity;[P]metabolic process;cellular process;[F]catalytic activity;	1.60643
MsG0280011218.01	[P]GO:0006725//cellular aromatic compound metabolic process;GO:0008152//metabolic process;GO:0034641//cellular nitrogen compound metabolic process;GO:0044238//primary metabolic process;GO:0043170//macromolecule metabolic process;GO:0071704//organic substance metabolic process;GO:0044237//cellular metabolic process;GO:0016070//RNA metabolic process;GO:0046483//heterocycle metabolic process;GO:0006…	molecular_function;biological_process	[P]cellular process;metabolic process;[F]catalytic activity;	-1.564
MsG0880045664.01	[P]GO:0006725//cellular aromatic compound metabolic process;GO:0008152//metabolic process;GO:0009809//lignin biosynthetic process;GO:0071704//organic substance metabolic process;GO:0044249//cellular biosynthetic process;GO:1901576//organic substance biosynthetic process;GO:0009987//cellular process;GO:0009808//lignin metabolic process;GO:0044237//cellular metabolic process;GO:0044550//secondary m…	molecular_function;biological_process;cellular_component	[C]cellular anatomical entity;[P]cellular process;metabolic process;[F]catalytic activity;binding;	-1.32532
MsG0280009782.01	[P]GO:0006720//isoprenoid metabolic process;GO:0042214//terpene metabolic process;GO:0009987//cellular process;GO:0008300//isoprenoid catabolic process;GO:0016119//carotene metabolic process;GO:0016121//carotene catabolic process;GO:0044248//cellular catabolic process;GO:0071704//organic substance metabolic process;GO:0046247//terpene catabolic process;GO:0044237//cellular metabolic process;GO:19…	molecular_function;biological_process;cellular_component	[C]cellular anatomical entity;intracellular;[P]cellular process;metabolic process;[F]binding;catalytic activity;	-2.89832
MsG0680030421.01	[P]GO:0006694//steroid biosynthetic process;GO:0071704//organic substance metabolic process;GO:0009058//biosynthetic process;GO:0044238//primary metabolic process;GO:1901576//organic substance biosynthetic process;GO:0008152//metabolic process;GO:1901362//organic cyclic compound biosynthetic process;GO:0008202//steroid metabolic process;GO:0008610//lipid biosynthetic process;GO:1901360//organic c…	molecular_function;biological_process	[P]metabolic process;[F]catalytic activity;	1.25113
MsG0380016065.01	[P]GO:0006643//membrane lipid metabolic process;GO:0042592//homeostatic process;GO:0044238//primary metabolic process;GO:0044237//cellular metabolic process;GO:0008610//lipid biosynthetic process;GO:0065008//regulation of biological quality;GO:1901031//regulation of response to reactive oxygen species;GO:0048583//regulation of response to stimulus;GO:0009987//cellular process;GO:0098771//inorgani…	molecular_function;cellular_component;biological_process	[C]cellular anatomical entity;[P]metabolic process;biological regulation;cellular process;[F]catalytic activity;	-1.04003
MsG0480021892.01	[P]GO:0006638//neutral lipid metabolic process;GO:0008610//lipid biosynthetic process;GO:0071704//organic substance metabolic process;GO:0045017//glycerolipid biosynthetic process;GO:1901576//organic substance biosynthetic process;GO:0006641//triglyceride metabolic process;GO:0044238//primary metabolic process;GO:0009987//cellular process;GO:0006629//lipid metabolic process;GO:0044237//cellular m…	cellular_component;molecular_function;biological_process	[C]cellular anatomical entity;[P]metabolic process;cellular process;[F]catalytic activity;	-1.16318
MsG0480021109.01	[P]GO:0006633//fatty acid biosynthetic process;GO:0006631//fatty acid metabolic process;GO:0009987//cellular process;GO:0016053//organic acid biosynthetic process;GO:0044283//small molecule biosynthetic process;GO:0044249//cellular biosynthetic process;GO:0072330//monocarboxylic acid biosynthetic process;GO:0055114//oxidation-reduction process;GO:0044255//cellular lipid metabolic process;GO:00066…	biological_process;molecular_function	[P]cellular process;metabolic process;[F]catalytic activity;binding;	-1.1289
MsG0680031762.01	[P]GO:0006629//lipid metabolic process;GO:0046486//glycerolipid metabolic process;GO:0044255//cellular lipid metabolic process;GO:0009987//cellular process;GO:0006641//triglyceride metabolic process;GO:0045017//glycerolipid biosynthetic process;GO:0044249//cellular biosynthetic process;GO:0046463//acylglycerol biosynthetic process;GO:1901576//organic substance biosynthetic process;GO:0006639//acy…	molecular_function;cellular_component;biological_process	[C]cellular anatomical entity;[P]metabolic process;cellular process;[F]catalytic activity;	7.32093
MsG0380014792.01	[P]GO:0006629//lipid metabolic process;GO:0044238//primary metabolic process;GO:0008152//metabolic process;GO:0071704//organic substance metabolic process;[C]GO:0016021//integral component of membrane;GO:0031224//intrinsic component of membrane;GO:0016020//membrane;GO:0110165//cellular anatomical entity;[F]GO:0003824//catalytic activity;GO:0016717//oxidoreductase activity, acting on paired donors…	cellular_component;molecular_function;biological_process	[C]cellular anatomical entity;[P]metabolic process;[F]catalytic activity;	1.57404
MsG0480023344.01	[P]GO:0006629//lipid metabolic process;GO:0044237//cellular metabolic process;GO:0044281//small molecule metabolic process;GO:0071704//organic substance metabolic process;GO:0044249//cellular biosynthetic process;GO:1901617//organic hydroxy compound biosynthetic process;GO:0006796//phosphate-containing compound metabolic process;GO:0044255//cellular lipid metabolic process;GO:0019637//organophosp…	biological_process;cellular_component;molecular_function	[C]intracellular;cellular anatomical entity;[P]cellular process;metabolic process;[F]catalytic activity;	-1.22917
MsG0780041748.01	[P]GO:0006629//lipid metabolic process;GO:0008152//metabolic process;GO:0044238//primary metabolic process;GO:0071704//organic substance metabolic process;[F]GO:0102549//1-18:1-2-16:0-monogalactosyldiacylglycerol lipase activity;GO:0016788//hydrolase activity, acting on ester bonds;GO:0003824//catalytic activity;GO:0052689//carboxylic ester hydrolase activity;GO:0016298//lipase activity;GO:004771…	biological_process;molecular_function	[P]metabolic process;[F]catalytic activity;	4.39232
MsG0480023919.01	[P]GO:0006612//protein targeting to membrane;GO:0010154//fruit development;GO:0034613//cellular protein localization;GO:0022414//reproductive process;GO:0016043//cellular component organization;GO:0061458//reproductive system development;GO:0008152//metabolic process;GO:0046903//secretion;GO:0008104//protein localization;GO:0042886//amide transport;GO:0032940//secretion by cell;GO:0071705//nitrog…	cellular_component;biological_process	[C]intracellular;protein-containing complex;cellular anatomical entity;[P]reproduction;developmental process;multi-organism process;multicellular organismal process;reproductive process;metabolic process;localization;cellular process;	-1.28111
MsG0580024129.01	[P]GO:0006595//polyamine metabolic process;GO:0009308//amine metabolic process;GO:0006807//nitrogen compound metabolic process;GO:0009987//cellular process;GO:1901566//organonitrogen compound biosynthetic process;GO:0044249//cellular biosynthetic process;GO:0042401//cellular biogenic amine biosynthetic process;GO:0006596//polyamine biosynthetic process;GO:0044106//cellular amine metabolic process…	biological_process;molecular_function	[P]cellular process;metabolic process;[F]catalytic activity;	1.0031
MsG0780040990.01	[P]GO:0006556//S-adenosylmethionine biosynthetic process;GO:0044272//sulfur compound biosynthetic process;GO:0044237//cellular metabolic process;GO:0009058//biosynthetic process;GO:0006730//one-carbon metabolic process;GO:0044281//small molecule metabolic process;GO:0046500//S-adenosylmethionine metabolic process;GO:0008152//metabolic process;GO:1901576//organic substance biosynthetic process;GO:…	biological_process;cellular_component;molecular_function	[C]intracellular;cellular anatomical entity;[P]cellular process;metabolic process;[F]catalytic activity;binding;	2.88897
MsG0880047232.01	[P]GO:0006556//S-adenosylmethionine biosynthetic process;GO:0006790//sulfur compound metabolic process;GO:0071704//organic substance metabolic process;GO:0009987//cellular process;GO:1901576//organic substance biosynthetic process;GO:0046500//S-adenosylmethionine metabolic process;GO:0008152//metabolic process;GO:0009058//biosynthetic process;GO:0006730//one-carbon metabolic process;GO:0044281//s…	biological_process;cellular_component;molecular_function	[C]cellular anatomical entity;intracellular;[P]metabolic process;cellular process;[F]binding;catalytic activity;	1.32526
MsG0780036812.01	[P]GO:0006536//glutamate metabolic process;GO:0006082//organic acid metabolic process;GO:0044281//small molecule metabolic process;GO:0044248//cellular catabolic process;GO:0006807//nitrogen compound metabolic process;GO:0009063//cellular amino acid catabolic process;GO:1901575//organic substance catabolic process;GO:0044282//small molecule catabolic process;GO:0046483//heterocycle metabolic proc…	cellular_component;molecular_function;biological_process	[C]intracellular;cellular anatomical entity;[P]cellular process;metabolic process;[F]catalytic activity;binding;	1.34992
MsG0280008591.01	[P]GO:0006518//peptide metabolic process;GO:0043170//macromolecule metabolic process;GO:0043604//amide biosynthetic process;GO:0044267//cellular protein metabolic process;GO:1901576//organic substance biosynthetic process;GO:0043603//cellular amide metabolic process;GO:0044237//cellular metabolic process;GO:1901564//organonitrogen compound metabolic process;GO:0071704//organic substance metabolic…	biological_process;cellular_component;molecular_function	[C]cellular anatomical entity;intracellular;[P]metabolic process;cellular process;[F]structural molecule activity;binding;	1.58384
MsG0680033377.01	[P]GO:0006518//peptide metabolic process;GO:0010467//gene expression;GO:1901576//organic substance biosynthetic process;GO:0006807//nitrogen compound metabolic process;GO:0043603//cellular amide metabolic process;GO:0034645//cellular macromolecule biosynthetic process;GO:0043604//amide biosynthetic process;GO:0006412//translation;GO:0044271//cellular nitrogen compound biosynthetic process;GO:0008…	cellular_component;biological_process;molecular_function	[C]intracellular;cellular anatomical entity;[P]metabolic process;cellular process;[F]binding;structural molecule activity;	1.32204
MsG0380015984.01	[P]GO:0006511//ubiquitin-dependent protein catabolic process;GO:0044237//cellular metabolic process;GO:0044265//cellular macromolecule catabolic process;GO:0043632//modification-dependent macromolecule catabolic process;GO:1901565//organonitrogen compound catabolic process;GO:0030163//protein catabolic process;GO:0006807//nitrogen compound metabolic process;GO:0044238//primary metabolic process;G…	biological_process;molecular_function;cellular_component	[C]cellular anatomical entity;[P]metabolic process;cellular process;[F]catalytic activity;	-1.47701
MsG0380011846.01	[P]GO:0006508//proteolysis;GO:0019538//protein metabolic process;GO:0044238//primary metabolic process;GO:0008152//metabolic process;GO:1901575//organic substance catabolic process;GO:0030163//protein catabolic process;GO:0071704//organic substance metabolic process;GO:1901564//organonitrogen compound metabolic process;GO:0006807//nitrogen compound metabolic process;GO:0043170//macromolecule meta…	biological_process;molecular_function	[P]metabolic process;[F]catalytic activity;	3.3955
MsG0880042009.01	[P]GO:0006457//protein folding;GO:0006458//'de novo' protein folding;GO:0009987//cellular process;GO:0061077//chaperone-mediated protein folding;GO:0051085//chaperone cofactor-dependent protein refolding;GO:0051084//'de novo' posttranslational protein folding;[C]GO:0009507//chloroplast;GO:0043226//organelle;GO:0043229//intracellular organelle;GO:0005737//cytoplasm;GO:0005739//mitochondrion;GO:000…	molecular_function;cellular_component;biological_process	[C]cellular anatomical entity;intracellular;[P]cellular process;[F]binding;	1.27801
MsG0080048754.01	[P]GO:0006412//translation;GO:0005975//carbohydrate metabolic process;GO:0010467//gene expression;GO:0005976//polysaccharide metabolic process;GO:0009057//macromolecule catabolic process;GO:0009059//macromolecule biosynthetic process;GO:0000272//polysaccharide catabolic process;GO:0044262//cellular carbohydrate metabolic process;GO:0016043//cellular component organization;GO:0071826//ribonucleopr…	biological_process;cellular_component;molecular_function	[C]intracellular;cellular anatomical entity;protein-containing complex;[P]cellular process;metabolic process;[F]structural molecule activity;binding;catalytic activity;	1.27665
MsG0280006954.01	[P]GO:0006355//regulation of transcription, DNA-templated;GO:0048437//floral organ development;GO:0009891//positive regulation of biosynthetic process;GO:0048440//carpel development;GO:0019219//regulation of nucleobase-containing compound metabolic process;GO:0048856//anatomical structure development;GO:1903508//positive regulation of nucleic acid-templated transcription;GO:0032502//developmental…	cellular_component;molecular_function;biological_process	[C]intracellular;cellular anatomical entity;[P]developmental process;biological regulation;reproductive process;multicellular organismal process;reproduction;[F]transcription regulator activity;binding;	2.97311
MsG0680035046.01	[P]GO:0006323//DNA packaging;GO:1903508//positive regulation of nucleic acid-templated transcription;GO:0009892//negative regulation of metabolic process;GO:0016043//cellular component organization;GO:0031497//chromatin assembly;GO:1902680//positive regulation of RNA biosynthetic process;GO:0065004//protein-DNA complex assembly;GO:0010556//regulation of macromolecule biosynthetic process;GO:00512…	cellular_component;molecular_function;biological_process	[C]cellular anatomical entity;intracellular;protein-containing complex;[P]biological regulation;cellular process;[F]binding;	-10.9121
MsG0780041763.01	[P]GO:0006281//DNA repair;GO:1901564//organonitrogen compound metabolic process;GO:0009628//response to abiotic stimulus;GO:1901565//organonitrogen compound catabolic process;GO:0006289//nucleotide-excision repair;GO:0090304//nucleic acid metabolic process;GO:0006950//response to stress;GO:0050896//response to stimulus;GO:0044248//cellular catabolic process;GO:0006283//transcription-coupled nucle…	biological_process;molecular_function;cellular_component	[C]cellular anatomical entity;intracellular;[P]multicellular organismal process;cellular process;metabolic process;developmental process;response to stimulus;[F]catalytic activity;binding;	-1.13364
MsG0880044067.01	[P]GO:0006259//DNA metabolic process;GO:0034641//cellular nitrogen compound metabolic process;GO:0043170//macromolecule metabolic process;GO:0071704//organic substance metabolic process;GO:0006950//response to stress;GO:0044238//primary metabolic process;GO:0044260//cellular macromolecule metabolic process;GO:0006139//nucleobase-containing compound metabolic process;GO:0090304//nucleic acid metab…	molecular_function;biological_process	[P]response to stimulus;cellular process;metabolic process;[F]catalytic activity;	1.21054
MsG0180005497.01	[P]GO:0006139//nucleobase-containing compound metabolic process;GO:1901360//organic cyclic compound metabolic process;GO:0034641//cellular nitrogen compound metabolic process;GO:0043170//macromolecule metabolic process;GO:0090304//nucleic acid metabolic process;GO:0044238//primary metabolic process;GO:0015074//DNA integration;GO:0008152//metabolic process;GO:0071704//organic substance metabolic p…	molecular_function;biological_process	[P]metabolic process;cellular process;[F]catalytic activity;binding;	-2.78569
MsG0480020375.01	[P]GO:0006139//nucleobase-containing compound metabolic process;GO:0006364//rRNA processing;GO:0016070//RNA metabolic process;GO:1901360//organic cyclic compound metabolic process;GO:0071840//cellular component organization or biogenesis;GO:0034660//ncRNA metabolic process;GO:0006396//RNA processing;GO:0044085//cellular component biogenesis;GO:0034641//cellular nitrogen compound metabolic process…	cellular_component;biological_process;molecular_function	[C]intracellular;protein-containing complex;cellular anatomical entity;[P]cellular process;metabolic process;[F]binding;structural molecule activity;	1.13216
MsG0280006346.01	[P]GO:0006099//tricarboxylic acid cycle;GO:0009987//cellular process;GO:0045333//cellular respiration;GO:0044238//primary metabolic process;GO:0009060//aerobic respiration;GO:0015980//energy derivation by oxidation of organic compounds;GO:0044237//cellular metabolic process;GO:0006091//generation of precursor metabolites and energy;GO:0008152//metabolic process;GO:0055114//oxidation-reduction pro…	cellular_component;biological_process;molecular_function	[C]intracellular;protein-containing complex;cellular anatomical entity;[P]metabolic process;cellular process;[F]catalytic activity;	-1.68661
MsG0180000984.01	[P]GO:0006098//pentose-phosphate shunt;GO:0071704//organic substance metabolic process;GO:0009051//pentose-phosphate shunt, oxidative branch;GO:0006793//phosphorus metabolic process;GO:0051156//glucose 6-phosphate metabolic process;GO:0055114//oxidation-reduction process;GO:0006796//phosphate-containing compound metabolic process;GO:0006091//generation of precursor metabolites and energy;GO:00196…	biological_process;cellular_component;molecular_function	[C]cellular anatomical entity;intracellular;[P]cellular process;metabolic process;[F]catalytic activity;	1.51086
MsG0380017118.01	[P]GO:0006082//organic acid metabolic process;GO:0019438//aromatic compound biosynthetic process;GO:0046394//carboxylic acid biosynthetic process;GO:0009987//cellular process;GO:0044237//cellular metabolic process;GO:0044249//cellular biosynthetic process;GO:0019752//carboxylic acid metabolic process;GO:0008152//metabolic process;GO:0046501//protoporphyrinogen IX metabolic process;GO:0006807//nit…	biological_process;cellular_component;molecular_function	[C]intracellular;cellular anatomical entity;[P]metabolic process;cellular process;[F]catalytic activity;	1.3489
MsG0880041896.01	[P]GO:0006082//organic acid metabolic process;GO:0006091//generation of precursor metabolites and energy;GO:0009987//cellular process;GO:0006099//tricarboxylic acid cycle;GO:0006734//NADH metabolic process;GO:0015980//energy derivation by oxidation of organic compounds;GO:0071704//organic substance metabolic process;GO:0005975//carbohydrate metabolic process;GO:0055114//oxidation-reduction proces…	biological_process;molecular_function;cellular_component	[C]cellular anatomical entity;[P]metabolic process;cellular process;[F]catalytic activity;	1.42964
MsG0080048636.01	[P]GO:0006081//cellular aldehyde metabolic process;GO:0009987//cellular process;GO:0006091//generation of precursor metabolites and energy;GO:0044237//cellular metabolic process;GO:0046487//glyoxylate metabolic process;GO:0015980//energy derivation by oxidation of organic compounds;GO:0006082//organic acid metabolic process;GO:0008152//metabolic process;GO:0009060//aerobic respiration;GO:0044262/…	biological_process;cellular_component;molecular_function	[C]cellular anatomical entity;intracellular;[P]metabolic process;cellular process;[F]catalytic activity;	2.36678
MsG0280008640.01	[P]GO:0006073//cellular glucan metabolic process;GO:0006595//polyamine metabolic process;GO:0044271//cellular nitrogen compound biosynthetic process;GO:0005976//polysaccharide metabolic process;GO:0071704//organic substance metabolic process;GO:1901564//organonitrogen compound metabolic process;GO:0006807//nitrogen compound metabolic process;GO:0044249//cellular biosynthetic process;GO:0044237//c…	biological_process;cellular_component;molecular_function	[C]intracellular;cellular anatomical entity;[P]cellular process;metabolic process;[F]catalytic activity;binding;	-1.07103
MsG0280007878.01	[P]GO:0006022//aminoglycan metabolic process;GO:0009987//cellular process;GO:0005975//carbohydrate metabolic process;GO:1901575//organic substance catabolic process;GO:1901565//organonitrogen compound catabolic process;GO:0006807//nitrogen compound metabolic process;GO:1901135//carbohydrate derivative metabolic process;GO:0006026//aminoglycan catabolic process;GO:0044260//cellular macromolecule m…	biological_process;molecular_function	[P]cellular process;metabolic process;[F]catalytic activity;	-1.38579
MsG0780041389.01	[P]GO:0005996//monosaccharide metabolic process;GO:0044238//primary metabolic process;GO:0071704//organic substance metabolic process;GO:0005975//carbohydrate metabolic process;GO:0009414//response to water deprivation;GO:0009415//response to water;GO:0042221//response to chemical;GO:0010035//response to inorganic substance;GO:0006950//response to stress;GO:0001101//response to acid chemical;GO:0…	biological_process;molecular_function	[P]metabolic process;response to stimulus;[F]catalytic activity;	-2.61667
MsG0380015190.01	[P]GO:0005984//disaccharide metabolic process;GO:0005975//carbohydrate metabolic process;GO:0009987//cellular process;GO:0044238//primary metabolic process;GO:0008152//metabolic process;GO:0005985//sucrose metabolic process;GO:0044262//cellular carbohydrate metabolic process;GO:0009311//oligosaccharide metabolic process;GO:0044237//cellular metabolic process;GO:0071704//organic substance metaboli…	molecular_function;biological_process	[P]cellular process;metabolic process;[F]catalytic activity;	1.55049
MsG0180003649.01	[P]GO:0005976//polysaccharide metabolic process;GO:0000272//polysaccharide catabolic process;GO:0009057//macromolecule catabolic process;GO:0045488//pectin metabolic process;GO:0008152//metabolic process;GO:0043170//macromolecule metabolic process;GO:0005975//carbohydrate metabolic process;GO:0044238//primary metabolic process;GO:0071704//organic substance metabolic process;GO:0009056//catabolic …	molecular_function;biological_process	[P]metabolic process;[F]binding;catalytic activity;	-1.31148
MsG0280010437.01	[P]GO:0005975//carbohydrate metabolic process;GO:1901566//organonitrogen compound biosynthetic process;GO:0044085//cellular component biogenesis;GO:0044262//cellular carbohydrate metabolic process;GO:0044237//cellular metabolic process;GO:0006464//cellular protein modification process;GO:0033692//cellular polysaccharide biosynthetic process;GO:1901137//carbohydrate derivative biosynthetic process…	biological_process;molecular_function	[P]metabolic process;cellular process;[F]catalytic activity;	1.26163
MsG0880043874.01	[P]GO:0005975//carbohydrate metabolic process;GO:0071704//organic substance metabolic process;GO:0044238//primary metabolic process;GO:0008152//metabolic process;[F]GO:0015925//galactosidase activity;GO:0016787//hydrolase activity;GO:0004553//hydrolase activity, hydrolyzing O-glycosyl compounds;GO:0030246//carbohydrate binding;GO:0016798//hydrolase activity, acting on glycosyl bonds;GO:0004565//b…	biological_process;molecular_function	[P]metabolic process;[F]catalytic activity;binding;	1.70497
MsG0480021786.01	[P]GO:0005975//carbohydrate metabolic process;GO:0071704//organic substance metabolic process;GO:0044238//primary metabolic process;GO:0008152//metabolic process;[C]GO:0016020//membrane;GO:0071944//cell periphery;GO:0031226//intrinsic component of plasma membrane;GO:0031224//intrinsic component of membrane;GO:0046658//anchored component of plasma membrane;GO:0110165//cellular anatomical entity;GO…	cellular_component;molecular_function;biological_process	[C]cellular anatomical entity;[P]metabolic process;[F]catalytic activity;	1.37898
MsG0880046441.01	[P]GO:0005975//carbohydrate metabolic process;GO:0044281//small molecule metabolic process;GO:0005996//monosaccharide metabolic process;GO:0044282//small molecule catabolic process;GO:0071704//organic substance metabolic process;GO:0046365//monosaccharide catabolic process;GO:0019388//galactose catabolic process;GO:0016052//carbohydrate catabolic process;GO:1901575//organic substance catabolic pr…	biological_process;molecular_function	[P]metabolic process;[F]catalytic activity;binding;	1.05876
MsG0180006182.01	[P]GO:0005975//carbohydrate metabolic process;GO:0044238//primary metabolic process;GO:0008152//metabolic process;GO:0071704//organic substance metabolic process;[F]GO:0016798//hydrolase activity, acting on glycosyl bonds;GO:0102148//N-acetyl-beta-D-galactosaminidase activity;GO:0004563//beta-N-acetylhexosaminidase activity;GO:0003824//catalytic activity;GO:0015929//hexosaminidase activity;GO:001…	molecular_function;biological_process	[P]metabolic process;[F]catalytic activity;	4.04647
MsG0680035075.01	[P]GO:0005975//carbohydrate metabolic process;GO:0044238//primary metabolic process;GO:0008152//metabolic process;GO:0071704//organic substance metabolic process;[C]GO:0016021//integral component of membrane;GO:0031224//intrinsic component of membrane;GO:0016020//membrane;GO:0110165//cellular anatomical entity;[F]GO:0008422//beta-glucosidase activity;GO:0015926//glucosidase activity;GO:0102483//s…	biological_process;molecular_function;cellular_component	[C]cellular anatomical entity;[P]metabolic process;[F]catalytic activity;	1.18665
MsG0580025757.01	[P]GO:0005975//carbohydrate metabolic process;GO:0016043//cellular component organization;GO:0009987//cellular process;GO:0071704//organic substance metabolic process;GO:0008152//metabolic process;GO:0071554//cell wall organization or biogenesis;GO:0071840//cellular component organization or biogenesis;GO:0044238//primary metabolic process;GO:0045229//external encapsulating structure organization…	molecular_function;cellular_component;biological_process	[C]cellular anatomical entity;[P]cellular process;metabolic process;[F]catalytic activity;	2.7218
MsG0380016245.01	[P]GO:0005975//carbohydrate metabolic process;GO:0005976//polysaccharide metabolic process;GO:1901575//organic substance catabolic process;GO:0009056//catabolic process;GO:0009057//macromolecule catabolic process;GO:0045488//pectin metabolic process;GO:0044238//primary metabolic process;GO:0016052//carbohydrate catabolic process;GO:0071704//organic substance metabolic process;GO:0043170//macromol…	molecular_function;biological_process	[P]metabolic process;[F]binding;catalytic activity;	3.63227
MsG0480023653.01	[P]GO:0001101//response to acid chemical;GO:0009414//response to water deprivation;GO:0010035//response to inorganic substance;GO:0042221//response to chemical;GO:0050896//response to stimulus;GO:0009628//response to abiotic stimulus;GO:1901700//response to oxygen-containing compound;GO:0009415//response to water;GO:0006950//response to stress;[C]GO:0005737//cytoplasm;GO:0043231//intracellular me…	cellular_component;biological_process;molecular_function	[C]cellular anatomical entity;intracellular;[P]response to stimulus;[F]transporter activity;	3.02237
MsG0480023798.01	[P]GO:0000272//polysaccharide catabolic process;GO:0044238//primary metabolic process;GO:0045488//pectin metabolic process;GO:0009056//catabolic process;GO:0010393//galacturonan metabolic process;GO:0016043//cellular component organization;GO:0045229//external encapsulating structure organization;GO:0071554//cell wall organization or biogenesis;GO:0071555//cell wall organization;GO:0071704//organ…	biological_process;molecular_function	[P]metabolic process;cellular process;[F]catalytic activity;	2.69735
MsG0180005607.01	[P]GO:0000097//sulfur amino acid biosynthetic process;GO:0009069//serine family amino acid metabolic process;GO:0006790//sulfur compound metabolic process;GO:0044237//cellular metabolic process;GO:0044249//cellular biosynthetic process;GO:0009058//biosynthetic process;GO:0006534//cysteine metabolic process;GO:0071704//organic substance metabolic process;GO:1901605//alpha-amino acid metabolic proc…	molecular_function;cellular_component;biological_process	[C]intracellular;cellular anatomical entity;[P]cellular process;metabolic process;[F]catalytic activity;binding;	1.48543
MsG0180000201.01	[P]GO:0000003//reproduction;GO:0009846//pollen germination;GO:0051704//multi-organism process;GO:0009856//pollination;GO:0032501//multicellular organismal process;GO:0044706//multi-multicellular organism process;GO:0022414//reproductive process;[C]GO:0043229//intracellular organelle;GO:0043226//organelle;GO:0043231//intracellular membrane-bounded organelle;GO:0005737//cytoplasm;GO:0005634//nucleu…	biological_process;cellular_component;molecular_function	[C]intracellular;cellular anatomical entity;[P]reproductive process;reproduction;multi-organism process;multicellular organismal process;[F]catalytic activity;	-2.21501
MsG0580028364.01	[F]GO:1901363//heterocyclic compound binding;GO:0003729//mRNA binding;GO:0003723//RNA binding;GO:0005488//binding;GO:0097159//organic cyclic compound binding;GO:0003676//nucleic acid binding;	molecular_function	[F]binding;	9.00843
MsG0880044487.01	[F]GO:1901363//heterocyclic compound binding;GO:0003676//nucleic acid binding;GO:0005488//binding;GO:0097159//organic cyclic compound binding;GO:0003677//DNA binding;	molecular_function	[F]binding;	10.2143
MsG0780039782.01	[F]GO:0140096//catalytic activity, acting on a protein;GO:0070011//peptidase activity, acting on L-amino acid peptides;GO:0003824//catalytic activity;GO:0016825//hydrolase activity, acting on acid phosphorus-nitrogen bonds;GO:0016787//hydrolase activity;GO:0017171//serine hydrolase activity;GO:0008233//peptidase activity;GO:0004175//endopeptidase activity;GO:0004252//serine-type endopeptidase act…	molecular_function	[F]catalytic activity;	2.24101
MsG0680033870.01	[F]GO:0140096//catalytic activity, acting on a protein;GO:0032559//adenyl ribonucleotide binding;GO:0032555//purine ribonucleotide binding;GO:0043167//ion binding;GO:0004672//protein kinase activity;GO:1901265//nucleoside phosphate binding;GO:0097159//organic cyclic compound binding;GO:0030554//adenyl nucleotide binding;GO:0016773//phosphotransferase activity, alcohol group as acceptor;GO:0016301…	molecular_function	[F]binding;catalytic activity;	-4.30378
MsG0080048917.01	[F]GO:0140096//catalytic activity, acting on a protein;GO:0003755//peptidyl-prolyl cis-trans isomerase activity;GO:0016853//isomerase activity;GO:0003824//catalytic activity;GO:0016859//cis-trans isomerase activity;	molecular_function	[F]catalytic activity;	1.01088
MsG0780040855.01	[F]GO:0102342//3-oxo-cerotoyl-CoA reductase activity;GO:0016491//oxidoreductase activity;GO:0102340//3-oxo-behenoyl-CoA reductase activity;GO:0102339//3-oxo-arachidoyl-CoA reductase activity;GO:0016614//oxidoreductase activity, acting on CH-OH group of donors;GO:0102341//3-oxo-lignoceroyl-CoA reductase activity;GO:0003824//catalytic activity;GO:0016616//oxidoreductase activity, acting on the CH-O…	molecular_function	[F]catalytic activity;	4.0199
MsG0380017394.01	[F]GO:0098772//molecular function regulator;GO:0004857//enzyme inhibitor activity;GO:0004866//endopeptidase inhibitor activity;GO:0030414//peptidase inhibitor activity;GO:0061135//endopeptidase regulator activity;GO:0030234//enzyme regulator activity;GO:0061134//peptidase regulator activity;	molecular_function	[F]molecular function regulator;	-1.24888
MsG0780039078.01	[F]GO:0097159//organic cyclic compound binding;GO:0016462//pyrophosphatase activity;GO:0008094//DNA-dependent ATPase activity;GO:0003824//catalytic activity;GO:0005488//binding;GO:0003678//DNA helicase activity;GO:0017111//nucleoside-triphosphatase activity;GO:0016818//hydrolase activity, acting on acid anhydrides, in phosphorus-containing anhydrides;GO:0016817//hydrolase activity, acting on acid…	molecular_function	[F]binding;catalytic activity;	-2.55286
MsG0680034239.01	[F]GO:0061135//endopeptidase regulator activity;GO:0030414//peptidase inhibitor activity;GO:0061134//peptidase regulator activity;GO:0030234//enzyme regulator activity;GO:0004857//enzyme inhibitor activity;GO:0004866//endopeptidase inhibitor activity;GO:0098772//molecular function regulator;	molecular_function	[F]molecular function regulator;	1.68981
MsG0680030635.01	[F]GO:0051536//iron-sulfur cluster binding;GO:0016673//oxidoreductase activity, acting on a sulfur group of donors, iron-sulfur protein as acceptor;GO:0003824//catalytic activity;GO:0016491//oxidoreductase activity;GO:0051540//metal cluster binding;GO:0043167//ion binding;GO:0016730//oxidoreductase activity, acting on iron-sulfur proteins as donors;GO:0016667//oxidoreductase activity, acting on a…	molecular_function	[F]catalytic activity;binding;	-2.91795
MsG0180001152.01	[F]GO:0051213//dioxygenase activity;GO:0043167//ion binding;GO:0016491//oxidoreductase activity;GO:0005488//binding;GO:0016705//oxidoreductase activity, acting on paired donors, with incorporation or reduction of molecular oxygen;GO:0043169//cation binding;GO:0016706//2-oxoglutarate-dependent dioxygenase activity;GO:0003824//catalytic activity;GO:0050590//desacetoxyvindoline 4-hydroxylase activit…	molecular_function	[F]catalytic activity;binding;	-1.20071
MsG0380017056.01	[F]GO:0047172//shikimate O-hydroxycinnamoyltransferase activity;GO:0050737//O-hydroxycinnamoyltransferase activity;GO:0016746//transferase activity, transferring acyl groups;GO:0003824//catalytic activity;GO:0016747//transferase activity, transferring acyl groups other than amino-acyl groups;GO:0008374//O-acyltransferase activity;GO:0016740//transferase activity;GO:0050734//hydroxycinnamoyltransf…	molecular_function	[F]catalytic activity;	-1.34346
MsG0480021753.01	[F]GO:0046914//transition metal ion binding;GO:0003824//catalytic activity;GO:0043169//cation binding;GO:0005488//binding;GO:0005507//copper ion binding;GO:0046872//metal ion binding;GO:0043167//ion binding;GO:0016491//oxidoreductase activity;	molecular_function	[F]catalytic activity;binding;	2.01436
MsG0280007427.01	[F]GO:0046872//metal ion binding;GO:0016641//oxidoreductase activity, acting on the CH-NH2 group of donors, oxygen as acceptor;GO:0009815//1-aminocyclopropane-1-carboxylate oxidase activity;GO:0016491//oxidoreductase activity;GO:0043167//ion binding;GO:0051213//dioxygenase activity;GO:0005488//binding;GO:0016638//oxidoreductase activity, acting on the CH-NH2 group of donors;GO:0003824//catalytic …	molecular_function	[F]binding;catalytic activity;	-2.94224
MsG0180002865.01	[F]GO:0043169//cation binding;GO:1901363//heterocyclic compound binding;GO:0008270//zinc ion binding;GO:0046872//metal ion binding;GO:0003676//nucleic acid binding;GO:0097159//organic cyclic compound binding;GO:0046914//transition metal ion binding;GO:0043167//ion binding;GO:0005488//binding;	molecular_function	[F]binding;	1.13297
MsG0780041146.01	[F]GO:0043169//cation binding;GO:0046872//metal ion binding;GO:0003824//catalytic activity;GO:0016491//oxidoreductase activity;GO:0005488//binding;GO:0043167//ion binding;GO:0051213//dioxygenase activity;	molecular_function	[F]binding;catalytic activity;	-1.06037
MsG0480022212.01	[F]GO:0043169//cation binding;GO:0005488//binding;GO:0000287//magnesium ion binding;GO:0016301//kinase activity;GO:0016772//transferase activity, transferring phosphorus-containing groups;GO:0016740//transferase activity;GO:0043167//ion binding;GO:0030955//potassium ion binding;GO:0003824//catalytic activity;GO:0031420//alkali metal ion binding;GO:0046872//metal ion binding;GO:0016773//phosphotra…	molecular_function	[F]catalytic activity;binding;	-2.37587
MsG0280010938.01	[F]GO:0043168//anion binding;GO:0005488//binding;GO:0097159//organic cyclic compound binding;GO:0005524//ATP binding;GO:0017076//purine nucleotide binding;GO:1901363//heterocyclic compound binding;GO:0030554//adenyl nucleotide binding;GO:0035639//purine ribonucleoside triphosphate binding;GO:0000166//nucleotide binding;GO:0043167//ion binding;GO:0016773//phosphotransferase activity, alcohol group…	molecular_function	[F]binding;catalytic activity;	-3.29405
MsG0580027896.01	[F]GO:0043167//ion binding;GO:0016705//oxidoreductase activity, acting on paired donors, with incorporation or reduction of molecular oxygen;GO:0051213//dioxygenase activity;GO:0043169//cation binding;GO:0016491//oxidoreductase activity;GO:0045486//naringenin 3-dioxygenase activity;GO:0046872//metal ion binding;GO:0005488//binding;GO:0003824//catalytic activity;GO:0016706//2-oxoglutarate-dependen…	molecular_function	[F]catalytic activity;binding;	-1.24793
MsG0280009397.01	[F]GO:0030554//adenyl nucleotide binding;GO:0036094//small molecule binding;GO:0043168//anion binding;GO:0000166//nucleotide binding;GO:1901363//heterocyclic compound binding;GO:0017076//purine nucleotide binding;GO:0035639//purine ribonucleoside triphosphate binding;GO:0097159//organic cyclic compound binding;GO:0005488//binding;GO:0005524//ATP binding;GO:0032559//adenyl ribonucleotide binding;G…	molecular_function	[F]binding;	1.04664
MsG0480023300.01	[F]GO:0030246//carbohydrate binding;GO:0016301//kinase activity;GO:0005488//binding;GO:0030247//polysaccharide binding;GO:0016772//transferase activity, transferring phosphorus-containing groups;GO:0016740//transferase activity;GO:0003824//catalytic activity;	molecular_function	[F]catalytic activity;binding;	-1.86365
MsG0680031597.01	[F]GO:0030234//enzyme regulator activity;GO:0005096//GTPase activator activity;GO:0005488//binding;GO:0060589//nucleoside-triphosphatase regulator activity;GO:0046872//metal ion binding;GO:0030695//GTPase regulator activity;GO:0008047//enzyme activator activity;GO:0098772//molecular function regulator;GO:0043169//cation binding;GO:0043167//ion binding;	molecular_function	[F]molecular function regulator;binding;	-10.2228
MsG0180003741.01	[F]GO:0019787//ubiquitin-like protein transferase activity;GO:0004842//ubiquitin-protein transferase activity;GO:0016740//transferase activity;GO:0140096//catalytic activity, acting on a protein;GO:0003824//catalytic activity;	molecular_function	[F]catalytic activity;	9.33316
MsG0180004774.01	[F]GO:0016874//ligase activity;GO:0003824//catalytic activity;	molecular_function	[F]catalytic activity;	1.92669
MsG0480020550.01	[F]GO:0016829//lyase activity;GO:0048040//UDP-glucuronate decarboxylase activity;GO:0016831//carboxy-lyase activity;GO:0016830//carbon-carbon lyase activity;GO:0003824//catalytic activity;	molecular_function	[F]catalytic activity;	-1.13474
MsG0380016780.01	[F]GO:0016829//lyase activity;GO:0005488//binding;GO:0030246//carbohydrate binding;GO:0003824//catalytic activity;	molecular_function	[F]catalytic activity;binding;	3.67094
MsG0180002891.01	[F]GO:0016825//hydrolase activity, acting on acid phosphorus-nitrogen bonds;GO:0008236//serine-type peptidase activity;GO:0008233//peptidase activity;GO:0003824//catalytic activity;GO:0140096//catalytic activity, acting on a protein;GO:0070011//peptidase activity, acting on L-amino acid peptides;GO:0004175//endopeptidase activity;GO:0016787//hydrolase activity;GO:0017171//serine hydrolase activit…	molecular_function	[F]catalytic activity;	-1.37801
MsG0480023139.01	[F]GO:0016788//hydrolase activity, acting on ester bonds;GO:0016787//hydrolase activity;GO:0003824//catalytic activity;	molecular_function	[F]catalytic activity;	9.7211
MsG0380014605.01	[F]GO:0016787//hydrolase activity;GO:0140096//catalytic activity, acting on a protein;GO:0008233//peptidase activity;GO:0004175//endopeptidase activity;GO:0008236//serine-type peptidase activity;GO:0017171//serine hydrolase activity;GO:0016825//hydrolase activity, acting on acid phosphorus-nitrogen bonds;GO:0004252//serine-type endopeptidase activity;GO:0003824//catalytic activity;GO:0070011//pep…	molecular_function	[F]catalytic activity;	-1.30553
MsG0880042538.01	[F]GO:0016787//hydrolase activity;GO:0042578//phosphoric ester hydrolase activity;GO:0003824//catalytic activity;GO:0043169//cation binding;GO:0016788//hydrolase activity, acting on ester bonds;GO:0016791//phosphatase activity;GO:0046872//metal ion binding;GO:0005488//binding;GO:0043167//ion binding;	molecular_function	[F]binding;catalytic activity;	1.57175
MsG0780039482.01	[F]GO:0016787//hydrolase activity;GO:0017171//serine hydrolase activity;GO:0008233//peptidase activity;GO:0004252//serine-type endopeptidase activity;GO:0070011//peptidase activity, acting on L-amino acid peptides;GO:0016825//hydrolase activity, acting on acid phosphorus-nitrogen bonds;GO:0003824//catalytic activity;GO:0008236//serine-type peptidase activity;GO:0140096//catalytic activity, acting…	molecular_function	[F]catalytic activity;	2.26402
MsG0180001402.01	[F]GO:0016787//hydrolase activity;GO:0017076//purine nucleotide binding;GO:0043531//ADP binding;GO:0097159//organic cyclic compound binding;GO:0043168//anion binding;GO:1901265//nucleoside phosphate binding;GO:0032555//purine ribonucleotide binding;GO:0005488//binding;GO:0032553//ribonucleotide binding;GO:0043167//ion binding;GO:0097367//carbohydrate derivative binding;GO:0032559//adenyl ribonucl…	molecular_function	[F]binding;catalytic activity;	1.46815
MsG0380012069.01	[F]GO:0016787//hydrolase activity;GO:0016740//transferase activity;GO:0003824//catalytic activity;GO:0008146//sulfotransferase activity;GO:0016782//transferase activity, transferring sulfur-containing groups;	molecular_function	[F]catalytic activity;	3.99452
MsG0380015549.01	[F]GO:0016787//hydrolase activity;GO:0003824//catalytic activity;	molecular_function	[F]catalytic activity;	1.05019
MsG0180005488.01	[F]GO:0016787//hydrolase activity;GO:0003824//catalytic activity;	molecular_function	[F]catalytic activity;	-1.13662
MsG0180004499.01	[F]GO:0016787//hydrolase activity;GO:0003824//catalytic activity;	molecular_function	[F]catalytic activity;	2.49426
MsG0680035448.01	[F]GO:0016779//nucleotidyltransferase activity;GO:0097159//organic cyclic compound binding;GO:0016740//transferase activity;GO:0004523//RNA-DNA hybrid ribonuclease activity;GO:0003676//nucleic acid binding;GO:0003964//RNA-directed DNA polymerase activity;GO:0003824//catalytic activity;GO:0140098//catalytic activity, acting on RNA;GO:0016787//hydrolase activity;GO:0004521//endoribonuclease activit…	molecular_function	[F]catalytic activity;binding;	-1.10228
MsG0780036880.01	[F]GO:0016779//nucleotidyltransferase activity;GO:0016772//transferase activity, transferring phosphorus-containing groups;GO:0070569//uridylyltransferase activity;GO:0008773//[protein-PII] uridylyltransferase activity;GO:0140096//catalytic activity, acting on a protein;GO:0003824//catalytic activity;GO:0016740//transferase activity;	molecular_function	[F]catalytic activity;	1.04753
MsG0380016893.01	[F]GO:0016772//transferase activity, transferring phosphorus-containing groups;GO:1901265//nucleoside phosphate binding;GO:0005524//ATP binding;GO:0097367//carbohydrate derivative binding;GO:0036094//small molecule binding;GO:0032559//adenyl ribonucleotide binding;GO:0097159//organic cyclic compound binding;GO:0016740//transferase activity;GO:0043168//anion binding;GO:0003824//catalytic activity;…	molecular_function	[F]catalytic activity;binding;	1.23072
MsG0280008736.01	[F]GO:0016772//transferase activity, transferring phosphorus-containing groups;GO:0016301//kinase activity;GO:0003824//catalytic activity;GO:0016740//transferase activity;	molecular_function	[F]catalytic activity;	-1.46449
MsG0880042749.01	[F]GO:0016772//transferase activity, transferring phosphorus-containing groups;GO:0004672//protein kinase activity;GO:0004674//protein serine/threonine kinase activity;GO:0016301//kinase activity;GO:0016905//myosin heavy chain kinase activity;GO:0004683//calmodulin-dependent protein kinase activity;GO:0016773//phosphotransferase activity, alcohol group as acceptor;GO:0003824//catalytic activity;G…	molecular_function	[F]catalytic activity;	-1.79256
MsG0780041615.01	[F]GO:0016747//transferase activity, transferring acyl groups other than amino-acyl groups;GO:0003824//catalytic activity;GO:0016746//transferase activity, transferring acyl groups;GO:0016740//transferase activity;	molecular_function	[F]catalytic activity;	1.55544
MsG0180000218.01	[F]GO:0016746//transferase activity, transferring acyl groups;GO:0097159//organic cyclic compound binding;GO:0016874//ligase activity;GO:1901363//heterocyclic compound binding;GO:0017076//purine nucleotide binding;GO:0005524//ATP binding;GO:0000166//nucleotide binding;GO:0032555//purine ribonucleotide binding;GO:0043168//anion binding;GO:0030554//adenyl nucleotide binding;GO:0004839//ubiquitin ac…	molecular_function	[F]binding;catalytic activity;	-1.16159
MsG0480023023.01	[F]GO:0016746//transferase activity, transferring acyl groups;GO:0016747//transferase activity, transferring acyl groups other than amino-acyl groups;GO:0003824//catalytic activity;GO:0016740//transferase activity;	molecular_function	[F]catalytic activity;	-1.95006
MsG0480018602.01	[F]GO:0016746//transferase activity, transferring acyl groups;GO:0016740//transferase activity;GO:0050737//O-hydroxycinnamoyltransferase activity;GO:0047172//shikimate O-hydroxycinnamoyltransferase activity;GO:0008374//O-acyltransferase activity;GO:0016747//transferase activity, transferring acyl groups other than amino-acyl groups;GO:0003824//catalytic activity;GO:0050734//hydroxycinnamoyltransf…	molecular_function	[F]catalytic activity;	-1.24088
MsG0380015442.01	[F]GO:0016746//transferase activity, transferring acyl groups;GO:0016740//transferase activity;GO:0003824//catalytic activity;	molecular_function	[F]catalytic activity;	-1.01712
MsG0580026185.01	[F]GO:0016740//transferase activity;GO:0016874//ligase activity;GO:0016746//transferase activity, transferring acyl groups;GO:0016877//ligase activity, forming carbon-sulfur bonds;GO:0008641//ubiquitin-like modifier activating enzyme activity;GO:0004839//ubiquitin activating enzyme activity;GO:0003824//catalytic activity;	molecular_function	[F]catalytic activity;	-1.58907
MsG0680032380.01	[F]GO:0016740//transferase activity;GO:0016773//phosphotransferase activity, alcohol group as acceptor;GO:0016301//kinase activity;GO:0004305//ethanolamine kinase activity;GO:0016772//transferase activity, transferring phosphorus-containing groups;GO:0003824//catalytic activity;	molecular_function	[F]catalytic activity;	-1.85042
MsG0680032651.01	[F]GO:0016740//transferase activity;GO:0016747//transferase activity, transferring acyl groups other than amino-acyl groups;GO:0016746//transferase activity, transferring acyl groups;GO:0050734//hydroxycinnamoyltransferase activity;GO:0047172//shikimate O-hydroxycinnamoyltransferase activity;GO:0050737//O-hydroxycinnamoyltransferase activity;GO:0008374//O-acyltransferase activity;GO:0003824//cata…	molecular_function	[F]catalytic activity;	2.0267
MsG0380013835.01	[F]GO:0016740//transferase activity;GO:0016746//transferase activity, transferring acyl groups;GO:0003824//catalytic activity;GO:0016747//transferase activity, transferring acyl groups other than amino-acyl groups;	molecular_function	[F]catalytic activity;	1.92452
MsG0880046370.01	[F]GO:0016740//transferase activity;GO:0004683//calmodulin-dependent protein kinase activity;GO:0016301//kinase activity;GO:0016773//phosphotransferase activity, alcohol group as acceptor;GO:0003824//catalytic activity;GO:0004672//protein kinase activity;GO:0016772//transferase activity, transferring phosphorus-containing groups;GO:0140096//catalytic activity, acting on a protein;GO:0016905//myos…	molecular_function	[F]catalytic activity;	-1.5174
MsG0480022738.01	[F]GO:0016634//oxidoreductase activity, acting on the CH-CH group of donors, oxygen as acceptor;GO:1901265//nucleoside phosphate binding;GO:0036094//small molecule binding;GO:0016627//oxidoreductase activity, acting on the CH-CH group of donors;GO:0003824//catalytic activity;GO:0000166//nucleotide binding;GO:0016491//oxidoreductase activity;GO:0097159//organic cyclic compound binding;GO:0005488//…	molecular_function	[F]catalytic activity;binding;	-1.47885
MsG0480018285.01	[F]GO:0016621//cinnamoyl-CoA reductase activity;GO:0016903//oxidoreductase activity, acting on the aldehyde or oxo group of donors;GO:0016491//oxidoreductase activity;GO:0016620//oxidoreductase activity, acting on the aldehyde or oxo group of donors, NAD or NADP as acceptor;GO:0003824//catalytic activity;	molecular_function	[F]catalytic activity;	1.2497
MsG0480018185.01	[F]GO:0016621//cinnamoyl-CoA reductase activity;GO:0016614//oxidoreductase activity, acting on CH-OH group of donors;GO:0003824//catalytic activity;GO:0016620//oxidoreductase activity, acting on the aldehyde or oxo group of donors, NAD or NADP as acceptor;GO:0016491//oxidoreductase activity;GO:0016616//oxidoreductase activity, acting on the CH-OH group of donors, NAD or NADP as acceptor;GO:001690…	molecular_function	[F]catalytic activity;	-1.52607
MsG0380015065.01	[F]GO:0016491//oxidoreductase activity;GO:0016638//oxidoreductase activity, acting on the CH-NH2 group of donors;GO:0043167//ion binding;GO:0003824//catalytic activity;GO:0016641//oxidoreductase activity, acting on the CH-NH2 group of donors, oxygen as acceptor;GO:0005488//binding;GO:0009815//1-aminocyclopropane-1-carboxylate oxidase activity;GO:0043169//cation binding;GO:0046872//metal ion bindi…	molecular_function	[F]catalytic activity;binding;	3.40432
MsG0380014890.01	[F]GO:0016491//oxidoreductase activity;GO:0016616//oxidoreductase activity, acting on the CH-OH group of donors, NAD or NADP as acceptor;GO:0003824//catalytic activity;GO:0016620//oxidoreductase activity, acting on the aldehyde or oxo group of donors, NAD or NADP as acceptor;GO:0016621//cinnamoyl-CoA reductase activity;GO:0016614//oxidoreductase activity, acting on CH-OH group of donors;GO:001690…	molecular_function	[F]catalytic activity;	-1.44436
MsG0680034730.01	[F]GO:0016491//oxidoreductase activity;GO:0003824//catalytic activity;	molecular_function	[F]catalytic activity;	-1.16185
MsG0180005553.01	[F]GO:0016491//oxidoreductase activity;GO:0003824//catalytic activity;	molecular_function	[F]catalytic activity;	1.05131
MsG0680030961.01	[F]GO:0016420//malonyltransferase activity;GO:0050736//O-malonyltransferase activity;GO:0008374//O-acyltransferase activity;GO:0016746//transferase activity, transferring acyl groups;GO:0047164//isoflavone-7-O-beta-glucoside 6''-O-malonyltransferase activity;GO:0016740//transferase activity;GO:0016747//transferase activity, transferring acyl groups other than amino-acyl groups;GO:0003824//catalyt…	molecular_function	[F]catalytic activity;	-1.79518
MsG0580028763.01	[F]GO:0016405//CoA-ligase activity;GO:0016877//ligase activity, forming carbon-sulfur bonds;GO:0003824//catalytic activity;GO:0016878//acid-thiol ligase activity;GO:0016207//4-coumarate-CoA ligase activity;GO:0016874//ligase activity;	molecular_function	[F]catalytic activity;	-1.08752
MsG0280006797.01	[F]GO:0016298//lipase activity;GO:0016787//hydrolase activity;GO:0052689//carboxylic ester hydrolase activity;GO:0004806//triglyceride lipase activity;GO:0016788//hydrolase activity, acting on ester bonds;GO:0003824//catalytic activity;	molecular_function	[F]catalytic activity;	1.67277
MsG0380016097.01	[F]GO:0009815//1-aminocyclopropane-1-carboxylate oxidase activity;GO:0046872//metal ion binding;GO:0016491//oxidoreductase activity;GO:0016641//oxidoreductase activity, acting on the CH-NH2 group of donors, oxygen as acceptor;GO:0043169//cation binding;GO:0051213//dioxygenase activity;GO:0016638//oxidoreductase activity, acting on the CH-NH2 group of donors;GO:0003824//catalytic activity;GO:00431…	molecular_function	[F]binding;catalytic activity;	1.1297
MsG0080049049.01	[F]GO:0008233//peptidase activity;GO:0017171//serine hydrolase activity;GO:0016787//hydrolase activity;GO:0004175//endopeptidase activity;GO:0070011//peptidase activity, acting on L-amino acid peptides;GO:0003824//catalytic activity;GO:0016825//hydrolase activity, acting on acid phosphorus-nitrogen bonds;GO:0008236//serine-type peptidase activity;GO:0140096//catalytic activity, acting on a protei…	molecular_function	[F]catalytic activity;	-1.44478
MsG0580030050.01	[F]GO:0008233//peptidase activity;GO:0016825//hydrolase activity, acting on acid phosphorus-nitrogen bonds;GO:0017171//serine hydrolase activity;GO:0004252//serine-type endopeptidase activity;GO:0003824//catalytic activity;GO:0016787//hydrolase activity;GO:0070011//peptidase activity, acting on L-amino acid peptides;GO:0140096//catalytic activity, acting on a protein;GO:0008236//serine-type pepti…	molecular_function	[F]catalytic activity;	7.16993
MsG0180005574.01	[F]GO:0008080//N-acetyltransferase activity;GO:0016747//transferase activity, transferring acyl groups other than amino-acyl groups;GO:0016740//transferase activity;GO:0103045//methione N-acyltransferase activity;GO:0016746//transferase activity, transferring acyl groups;GO:0004042//acetyl-CoA:L-glutamate N-acetyltransferase activity;GO:0004145//diamine N-acetyltransferase activity;GO:0016410//N-…	molecular_function	[F]catalytic activity;	1.25891
MsG0280009171.01	[F]GO:0005515//protein binding;GO:0097159//organic cyclic compound binding;GO:0046983//protein dimerization activity;GO:0003677//DNA binding;GO:0005488//binding;GO:0003676//nucleic acid binding;GO:1901363//heterocyclic compound binding;	molecular_function	[F]binding;	-1.99835
MsG0880042890.01	[F]GO:0005515//protein binding;GO:0005488//binding;GO:0046983//protein dimerization activity;	molecular_function	[F]binding;	1.08893
MsG0880043460.01	[F]GO:0005509//calcium ion binding;GO:0043169//cation binding;GO:0005488//binding;GO:0043167//ion binding;GO:0046872//metal ion binding;	molecular_function	[F]binding;	1.64914
MsG0280011105.01	[F]GO:0005509//calcium ion binding;GO:0005488//binding;GO:0046872//metal ion binding;GO:0043169//cation binding;GO:0043167//ion binding;	molecular_function	[F]binding;	-1.12572
MsG0180000255.01	[F]GO:0005509//calcium ion binding;GO:0005488//binding;GO:0043169//cation binding;GO:0043167//ion binding;GO:0046872//metal ion binding;	molecular_function	[F]binding;	-2.31237
MsG0180002085.01	[F]GO:0005488//binding;GO:0097367//carbohydrate derivative binding;GO:0003824//catalytic activity;GO:0032553//ribonucleotide binding;GO:0043168//anion binding;GO:1901265//nucleoside phosphate binding;GO:0032555//purine ribonucleotide binding;GO:0036094//small molecule binding;GO:0016787//hydrolase activity;GO:0097159//organic cyclic compound binding;GO:0043167//ion binding;GO:0030554//adenyl nucl…	molecular_function	[F]catalytic activity;binding;	1.34272
MsG0280010419.01	[F]GO:0005488//binding;GO:0043169//cation binding;GO:0046872//metal ion binding;GO:0009055//electron transfer activity;GO:0005506//iron ion binding;GO:0016491//oxidoreductase activity;GO:0046914//transition metal ion binding;GO:0043167//ion binding;GO:0003824//catalytic activity;	molecular_function	[F]catalytic activity;binding;	-2.5521
MsG0180004692.01	[F]GO:0005488//binding;GO:0008270//zinc ion binding;GO:0046872//metal ion binding;GO:0045439//isopenicillin-N epimerase activity;GO:0016855//racemase and epimerase activity, acting on amino acids and derivatives;GO:0003824//catalytic activity;GO:0043169//cation binding;GO:0016853//isomerase activity;GO:0016854//racemase and epimerase activity;GO:0043167//ion binding;GO:0046914//transition metal i…	molecular_function	[F]binding;catalytic activity;	-1.43109
MsG0880045169.01	[F]GO:0005488//binding;GO:0005515//protein binding;GO:0046983//protein dimerization activity;	molecular_function	[F]binding;	1.35447
MsG0180005295.01	[F]GO:0005488//binding;GO:0005515//protein binding;GO:0046983//protein dimerization activity;	molecular_function	[F]binding;	3.06524
MsG0280007288.01	[F]GO:0005488//binding;GO:0003677//DNA binding;GO:0097159//organic cyclic compound binding;GO:0003680//AT DNA binding;GO:1990837//sequence-specific double-stranded DNA binding;GO:0003676//nucleic acid binding;GO:0003690//double-stranded DNA binding;GO:0043565//sequence-specific DNA binding;GO:1901363//heterocyclic compound binding;	molecular_function	[F]binding;	-1.14505
MsG0880044604.01	[F]GO:0005488//binding;GO:0003676//nucleic acid binding;GO:0003677//DNA binding;GO:0097159//organic cyclic compound binding;GO:1901363//heterocyclic compound binding;	molecular_function	[F]binding;	-1.78082
MsG0280011395.01	[F]GO:0004866//endopeptidase inhibitor activity;GO:0061135//endopeptidase regulator activity;GO:0098772//molecular function regulator;GO:0030414//peptidase inhibitor activity;GO:0004857//enzyme inhibitor activity;GO:0030234//enzyme regulator activity;GO:0061134//peptidase regulator activity;GO:0004869//cysteine-type endopeptidase inhibitor activity;	molecular_function	[F]molecular function regulator;	1.75644
MsG0180000694.01	[F]GO:0004839//ubiquitin activating enzyme activity;GO:0043169//cation binding;GO:0016740//transferase activity;GO:0016877//ligase activity, forming carbon-sulfur bonds;GO:0005488//binding;GO:0046872//metal ion binding;GO:0008641//ubiquitin-like modifier activating enzyme activity;GO:0003824//catalytic activity;GO:0016874//ligase activity;GO:0008270//zinc ion binding;GO:0046914//transition metal …	molecular_function	[F]catalytic activity;binding;	-1.4229
MsG0580025516.01	[F]GO:0004518//nuclease activity;GO:0003824//catalytic activity;GO:0016787//hydrolase activity;GO:0016788//hydrolase activity, acting on ester bonds;GO:0004519//endonuclease activity;	molecular_function	[F]catalytic activity;	-1.62281
MsG0780041255.01	[F]GO:0004497//monooxygenase activity;GO:0016709//oxidoreductase activity, acting on paired donors, with incorporation or reduction of molecular oxygen, NAD(P)H as one donor, and incorporation of one atom of oxygen;GO:0043168//anion binding;GO:0016705//oxidoreductase activity, acting on paired donors, with incorporation or reduction of molecular oxygen;GO:1901363//heterocyclic compound binding;GO…	molecular_function	[F]binding;catalytic activity;	-2.14187
MsG0180001836.01	[F]GO:0003993//acid phosphatase activity;GO:0016788//hydrolase activity, acting on ester bonds;GO:0016791//phosphatase activity;GO:0042578//phosphoric ester hydrolase activity;GO:0003824//catalytic activity;GO:0016787//hydrolase activity;	molecular_function	[F]catalytic activity;	4.29975
MsG0380011495.01	[F]GO:0003824//catalytic activity;GO:0052689//carboxylic ester hydrolase activity;GO:0016788//hydrolase activity, acting on ester bonds;GO:0016298//lipase activity;GO:0016787//hydrolase activity;GO:0004806//triglyceride lipase activity;	molecular_function	[F]catalytic activity;	2.3231
MsG0380016545.01	[F]GO:0003824//catalytic activity;GO:0046872//metal ion binding;GO:0016788//hydrolase activity, acting on ester bonds;GO:0042578//phosphoric ester hydrolase activity;GO:0004724//magnesium-dependent protein serine/threonine phosphatase activity;GO:0016791//phosphatase activity;GO:0043169//cation binding;GO:0004721//phosphoprotein phosphatase activity;GO:0043167//ion binding;GO:0016787//hydrolase a…	molecular_function	[F]catalytic activity;binding;	-9.04439
MsG0380017651.01	[F]GO:0003824//catalytic activity;GO:0043167//ion binding;GO:0004462//lactoylglutathione lyase activity;GO:0016846//carbon-sulfur lyase activity;GO:0046872//metal ion binding;GO:0043169//cation binding;GO:0016829//lyase activity;GO:0005488//binding;	molecular_function	[F]catalytic activity;binding;	1.04003
MsG0280010702.01	[F]GO:0003824//catalytic activity;GO:0042578//phosphoric ester hydrolase activity;GO:0004721//phosphoprotein phosphatase activity;GO:0016791//phosphatase activity;GO:0004724//magnesium-dependent protein serine/threonine phosphatase activity;GO:0004722//protein serine/threonine phosphatase activity;GO:0016788//hydrolase activity, acting on ester bonds;GO:0016787//hydrolase activity;GO:0140096//cat…	molecular_function	[F]catalytic activity;	1.04911
MsG0180001276.01	[F]GO:0003824//catalytic activity;GO:0016874//ligase activity;GO:0003996//acyl-CoA ligase activity;GO:0004467//long-chain fatty acid-CoA ligase activity;GO:0016877//ligase activity, forming carbon-sulfur bonds;GO:0015645//fatty acid ligase activity;GO:0016405//CoA-ligase activity;GO:0102391//decanoate-CoA ligase activity;GO:0031956//medium-chain fatty acid-CoA ligase activity;GO:0016878//acid-thi…	molecular_function	[F]catalytic activity;	1.19045
MsG0880044237.01	[F]GO:0003824//catalytic activity;GO:0016874//ligase activity;	molecular_function	[F]catalytic activity;	-1.77958
MsG0380017908.01	[F]GO:0003824//catalytic activity;GO:0016874//ligase activity;	molecular_function	[F]catalytic activity;	-1.32333
MsG0880045647.01	[F]GO:0003824//catalytic activity;GO:0016853//isomerase activity;	molecular_function	[F]catalytic activity;	7.63662
MsG0580027403.01	[F]GO:0003824//catalytic activity;GO:0016788//hydrolase activity, acting on ester bonds;GO:0102293//pheophytinase b activity;GO:0052689//carboxylic ester hydrolase activity;GO:0016787//hydrolase activity;GO:0047746//chlorophyllase activity;	molecular_function	[F]catalytic activity;	-1.00224
MsG0280007946.01	[F]GO:0003824//catalytic activity;GO:0016740//transferase activity;GO:0016772//transferase activity, transferring phosphorus-containing groups;GO:0016301//kinase activity;	molecular_function	[F]catalytic activity;	-1.80332
MsG0880043260.01	[F]GO:0003824//catalytic activity;GO:0016740//transferase activity;GO:0016765//transferase activity, transferring alkyl or aryl (other than methyl) groups;GO:0004478//methionine adenosyltransferase activity;	molecular_function	[F]catalytic activity;	1.57061
MsG0780038263.01	[F]GO:0003824//catalytic activity;GO:0016740//transferase activity;GO:0016301//kinase activity;GO:0030246//carbohydrate binding;GO:0016772//transferase activity, transferring phosphorus-containing groups;GO:0005488//binding;GO:0030247//polysaccharide binding;	molecular_function	[F]catalytic activity;binding;	-2.00845
MsG0580024193.01	[F]GO:0003824//catalytic activity;GO:0016740//transferase activity;	molecular_function	[F]catalytic activity;	1.50074
MsG0780039574.01	[F]GO:0003824//catalytic activity;GO:0016616//oxidoreductase activity, acting on the CH-OH group of donors, NAD or NADP as acceptor;GO:0016491//oxidoreductase activity;GO:0016614//oxidoreductase activity, acting on CH-OH group of donors;	molecular_function	[F]catalytic activity;	1.08061
MsG0280007783.01	[F]GO:0003824//catalytic activity;GO:0016491//oxidoreductase activity;GO:0016614//oxidoreductase activity, acting on CH-OH group of donors;GO:0016616//oxidoreductase activity, acting on the CH-OH group of donors, NAD or NADP as acceptor;	molecular_function	[F]catalytic activity;	1.22096
MsG0380015357.01	[F]GO:0003824//catalytic activity;GO:0016491//oxidoreductase activity;	molecular_function	[F]catalytic activity;	2.43601
MsG0380015350.01	[F]GO:0003824//catalytic activity;GO:0016491//oxidoreductase activity;	molecular_function	[F]catalytic activity;	2.20288
MsG0780041648.01	[F]GO:0003700//DNA-binding transcription factor activity;GO:0140110//transcription regulator activity;	molecular_function	[F]transcription regulator activity;	1.47573
MsG0580024394.01	[F]GO:0003677//DNA binding;GO:0043565//sequence-specific DNA binding;GO:0005488//binding;GO:0003680//AT DNA binding;GO:0003690//double-stranded DNA binding;GO:1901363//heterocyclic compound binding;GO:0097159//organic cyclic compound binding;GO:0003676//nucleic acid binding;GO:1990837//sequence-specific double-stranded DNA binding;	molecular_function	[F]binding;	1.32558
MsG0880047769.01	[F]GO:0003676//nucleic acid binding;GO:0008289//lipid binding;GO:1901363//heterocyclic compound binding;GO:0005488//binding;GO:0003677//DNA binding;GO:0097159//organic cyclic compound binding;	molecular_function	[F]binding;	3.69377
MsG0480022093.01	[C]GO:0110165//cellular anatomical entity;GO:0071944//cell periphery;GO:0031224//intrinsic component of membrane;GO:0005886//plasma membrane;GO:0016021//integral component of membrane;GO:0016020//membrane;[F]GO:0015318//inorganic molecular entity transmembrane transporter activity;GO:0005216//ion channel activity;GO:0022803//passive transmembrane transporter activity;GO:0022836//gated channel act…	cellular_component;molecular_function	[C]cellular anatomical entity;[F]transporter activity;	-1.28951
MsG0480022703.01	[C]GO:0110165//cellular anatomical entity;GO:0071944//cell periphery;GO:0016020//membrane;GO:0005886//plasma membrane;GO:0016021//integral component of membrane;GO:0031224//intrinsic component of membrane;[F]GO:0022857//transmembrane transporter activity;GO:0005215//transporter activity;	molecular_function;cellular_component	[C]cellular anatomical entity;[F]transporter activity;	-1.15372
MsG0280007040.01	[C]GO:0110165//cellular anatomical entity;GO:0071944//cell periphery;GO:0016020//membrane;GO:0005886//plasma membrane;GO:0016021//integral component of membrane;GO:0031224//intrinsic component of membrane;	cellular_component	[C]cellular anatomical entity;	3.00618
MsG0280011248.01	[C]GO:0110165//cellular anatomical entity;GO:0048046//apoplast;GO:0005576//extracellular region;[F]GO:0016298//lipase activity;GO:0003824//catalytic activity;GO:0004806//triglyceride lipase activity;GO:0052689//carboxylic ester hydrolase activity;GO:0005488//binding;GO:0030246//carbohydrate binding;GO:0016788//hydrolase activity, acting on ester bonds;GO:0016787//hydrolase activity;	molecular_function;cellular_component	[C]cellular anatomical entity;[F]catalytic activity;binding;	-1.24979
MsG0480018211.01	[C]GO:0110165//cellular anatomical entity;GO:0046658//anchored component of plasma membrane;GO:0005886//plasma membrane;GO:0031224//intrinsic component of membrane;GO:0016020//membrane;GO:0031226//intrinsic component of plasma membrane;GO:0071944//cell periphery;GO:0016021//integral component of membrane;GO:0031225//anchored component of membrane;[F]GO:0003824//catalytic activity;GO:0009055//elec…	cellular_component;molecular_function	[C]cellular anatomical entity;[F]catalytic activity;	1.38538
MsG0480023811.01	[C]GO:0110165//cellular anatomical entity;GO:0043231//intracellular membrane-bounded organelle;GO:0009507//chloroplast;GO:0043226//organelle;GO:0043227//membrane-bounded organelle;GO:0005622//intracellular;GO:0005737//cytoplasm;GO:0009536//plastid;GO:0043229//intracellular organelle;	cellular_component	[C]cellular anatomical entity;intracellular;	-1.09571
MsG0180004777.01	[C]GO:0110165//cellular anatomical entity;GO:0043229//intracellular organelle;GO:0005622//intracellular;GO:0005634//nucleus;GO:0043226//organelle;GO:0043231//intracellular membrane-bounded organelle;GO:0043227//membrane-bounded organelle;[F]GO:0003676//nucleic acid binding;GO:0140110//transcription regulator activity;GO:0005488//binding;GO:1901363//heterocyclic compound binding;GO:0003677//DNA bi…	molecular_function;cellular_component	[C]intracellular;cellular anatomical entity;[F]binding;transcription regulator activity;	-1.42494
MsG0180002585.01	[C]GO:0110165//cellular anatomical entity;GO:0043227//membrane-bounded organelle;GO:0043229//intracellular organelle;GO:0043226//organelle;GO:0005634//nucleus;GO:0043231//intracellular membrane-bounded organelle;GO:0005622//intracellular;[F]GO:0140110//transcription regulator activity;GO:0003677//DNA binding;GO:0097159//organic cyclic compound binding;GO:0005488//binding;GO:0003676//nucleic acid …	molecular_function;cellular_component	[C]cellular anatomical entity;intracellular;[F]binding;transcription regulator activity;	1.41376
MsG0780040523.01	[C]GO:0110165//cellular anatomical entity;GO:0043227//membrane-bounded organelle;GO:0005737//cytoplasm;GO:0005634//nucleus;GO:0043229//intracellular organelle;GO:0043231//intracellular membrane-bounded organelle;GO:0005622//intracellular;GO:0043226//organelle;[F]GO:0005488//binding;GO:0043169//cation binding;GO:0046872//metal ion binding;GO:0043167//ion binding;	cellular_component;molecular_function	[C]intracellular;cellular anatomical entity;[F]binding;	-1.16946
MsG0380015819.01	[C]GO:0110165//cellular anatomical entity;GO:0043227//membrane-bounded organelle;GO:0005622//intracellular;GO:0005634//nucleus;GO:0043231//intracellular membrane-bounded organelle;GO:0005737//cytoplasm;GO:0043226//organelle;GO:0043229//intracellular organelle;[F]GO:0016874//ligase activity;GO:0004842//ubiquitin-protein transferase activity;GO:0016746//transferase activity, transferring acyl group…	molecular_function;cellular_component	[C]cellular anatomical entity;intracellular;[F]catalytic activity;	-1.19065
MsG0880047548.01	[C]GO:0110165//cellular anatomical entity;GO:0043226//organelle;GO:0005739//mitochondrion;GO:0005737//cytoplasm;GO:0043231//intracellular membrane-bounded organelle;GO:0005622//intracellular;GO:0043227//membrane-bounded organelle;GO:0043229//intracellular organelle;[F]GO:0003824//catalytic activity;GO:0016491//oxidoreductase activity;	molecular_function;cellular_component	[C]intracellular;cellular anatomical entity;[F]catalytic activity;	1.05038
MsG0780041740.01	[C]GO:0110165//cellular anatomical entity;GO:0043226//organelle;GO:0005622//intracellular;GO:0043231//intracellular membrane-bounded organelle;GO:0043227//membrane-bounded organelle;GO:0043229//intracellular organelle;[F]GO:0008194//UDP-glycosyltransferase activity;GO:0003824//catalytic activity;GO:0016740//transferase activity;GO:0016758//transferase activity, transferring hexosyl groups;GO:0016…	molecular_function;cellular_component	[C]cellular anatomical entity;intracellular;[F]catalytic activity;	-1.38341
MsG0780040968.01	[C]GO:0110165//cellular anatomical entity;GO:0032991//protein-containing complex;GO:0010008//endosome membrane;GO:0031901//early endosome membrane;GO:0005622//intracellular;GO:0031410//cytoplasmic vesicle;GO:0043227//membrane-bounded organelle;GO:0043231//intracellular membrane-bounded organelle;GO:0031224//intrinsic component of membrane;GO:0031300//intrinsic component of organelle membrane;GO:0…	molecular_function;cellular_component	[C]intracellular;protein-containing complex;cellular anatomical entity;[F]transporter activity;	-1.26029
MsG0380017160.01	[C]GO:0110165//cellular anatomical entity;GO:0031224//intrinsic component of membrane;GO:0016021//integral component of membrane;GO:0016020//membrane;[F]GO:0016740//transferase activity;GO:1901363//heterocyclic compound binding;GO:0032559//adenyl ribonucleotide binding;GO:0043167//ion binding;GO:0005488//binding;GO:0003824//catalytic activity;GO:0016772//transferase activity, transferring phospho…	cellular_component;molecular_function	[C]cellular anatomical entity;[F]binding;catalytic activity;	1.2979
MsG0380012168.01	[C]GO:0110165//cellular anatomical entity;GO:0031224//intrinsic component of membrane;GO:0016021//integral component of membrane;GO:0016020//membrane;	cellular_component	[C]cellular anatomical entity;	-2.38558
MsG0380016771.01	[C]GO:0110165//cellular anatomical entity;GO:0031224//intrinsic component of membrane;GO:0016020//membrane;GO:0016021//integral component of membrane;[F]GO:0048018//receptor ligand activity;GO:0030545//receptor regulator activity;GO:0005102//signaling receptor binding;GO:0005515//protein binding;GO:0098772//molecular function regulator;GO:0005488//binding;GO:0008083//growth factor activity;GO:003…	cellular_component;molecular_function	[C]cellular anatomical entity;[F]binding;molecular function regulator;	1.17624
MsG0180001313.01	[C]GO:0110165//cellular anatomical entity;GO:0031224//intrinsic component of membrane;GO:0016020//membrane;GO:0016021//integral component of membrane;[F]GO:0016853//isomerase activity;GO:0140096//catalytic activity, acting on a protein;GO:0003824//catalytic activity;GO:0003755//peptidyl-prolyl cis-trans isomerase activity;GO:0016859//cis-trans isomerase activity;	molecular_function;cellular_component	[C]cellular anatomical entity;[F]catalytic activity;	-3.7866
MsG0780037513.01	[C]GO:0110165//cellular anatomical entity;GO:0031224//intrinsic component of membrane;GO:0016020//membrane;GO:0016021//integral component of membrane;[F]GO:0016740//transferase activity;GO:0003964//RNA-directed DNA polymerase activity;GO:0003824//catalytic activity;GO:0016779//nucleotidyltransferase activity;GO:0140097//catalytic activity, acting on DNA;GO:0016772//transferase activity, transferr…	cellular_component;molecular_function	[C]cellular anatomical entity;[F]catalytic activity;	1.06473
MsG0580028496.01	[C]GO:0110165//cellular anatomical entity;GO:0031224//intrinsic component of membrane;GO:0016020//membrane;GO:0016021//integral component of membrane;[F]GO:0005506//iron ion binding;GO:0020037//heme binding;GO:0046872//metal ion binding;GO:0046914//transition metal ion binding;GO:0016491//oxidoreductase activity;GO:0003824//catalytic activity;GO:0043167//ion binding;GO:0004497//monooxygenase acti…	cellular_component;molecular_function	[C]cellular anatomical entity;[F]binding;catalytic activity;	1.56526
MsG0880047481.01	[C]GO:0110165//cellular anatomical entity;GO:0031224//intrinsic component of membrane;GO:0016020//membrane;GO:0016021//integral component of membrane;	cellular_component	[C]cellular anatomical entity;	-1.95866
MsG0680035608.01	[C]GO:0110165//cellular anatomical entity;GO:0031224//intrinsic component of membrane;GO:0016020//membrane;GO:0016021//integral component of membrane;	cellular_component	[C]cellular anatomical entity;	3.04211
MsG0580024747.01	[C]GO:0110165//cellular anatomical entity;GO:0031224//intrinsic component of membrane;GO:0016020//membrane;GO:0016021//integral component of membrane;	cellular_component	[C]cellular anatomical entity;	-1.19033
MsG0180004595.01	[C]GO:0110165//cellular anatomical entity;GO:0031224//intrinsic component of membrane;GO:0016020//membrane;GO:0016021//integral component of membrane;	cellular_component	[C]cellular anatomical entity;	2.4185
MsG0380014593.01	[C]GO:0110165//cellular anatomical entity;GO:0031224//intrinsic component of membrane;GO:0005886//plasma membrane;GO:0016021//integral component of membrane;GO:0016020//membrane;GO:0071944//cell periphery;[F]GO:0032553//ribonucleotide binding;GO:0004672//protein kinase activity;GO:0005488//binding;GO:0000166//nucleotide binding;GO:0030554//adenyl nucleotide binding;GO:0003824//catalytic activity;…	cellular_component;molecular_function	[C]cellular anatomical entity;[F]catalytic activity;binding;	1.06754
MsG0480018356.01	[C]GO:0110165//cellular anatomical entity;GO:0030312//external encapsulating structure;GO:0048046//apoplast;GO:0005618//cell wall;GO:0071944//cell periphery;GO:0005576//extracellular region;[F]GO:0046914//transition metal ion binding;GO:0046872//metal ion binding;GO:0045735//nutrient reservoir activity;GO:0043169//cation binding;GO:0005488//binding;GO:0030145//manganese ion binding;GO:0043167//io…	molecular_function;cellular_component	[C]cellular anatomical entity;[F]nutrient reservoir activity;binding;	-2.07002
MsG0880043495.01	[C]GO:0110165//cellular anatomical entity;GO:0016021//integral component of membrane;GO:0043227//membrane-bounded organelle;GO:0005737//cytoplasm;GO:0031966//mitochondrial membrane;GO:0043226//organelle;GO:0043231//intracellular membrane-bounded organelle;GO:0005743//mitochondrial inner membrane;GO:0005739//mitochondrion;GO:0019866//organelle inner membrane;GO:0016020//membrane;GO:0031090//organe…	cellular_component;molecular_function	[C]cellular anatomical entity;intracellular;[F]transporter activity;	1.12273
MsG0580024358.01	[C]GO:0110165//cellular anatomical entity;GO:0016021//integral component of membrane;GO:0031224//intrinsic component of membrane;GO:0016020//membrane;[F]GO:1901265//nucleoside phosphate binding;GO:0003824//catalytic activity;GO:0005488//binding;GO:0016772//transferase activity, transferring phosphorus-containing groups;GO:0016301//kinase activity;GO:0097367//carbohydrate derivative binding;GO:004…	cellular_component;molecular_function	[C]cellular anatomical entity;[F]binding;catalytic activity;	2.87149
MsG0880045379.01	[C]GO:0110165//cellular anatomical entity;GO:0016021//integral component of membrane;GO:0031224//intrinsic component of membrane;GO:0016020//membrane;[F]GO:0046577//long-chain-alcohol oxidase activity;GO:0003824//catalytic activity;GO:0050660//flavin adenine dinucleotide binding;GO:0097159//organic cyclic compound binding;GO:0043167//ion binding;GO:1901265//nucleoside phosphate binding;GO:0005488…	molecular_function;cellular_component	[C]cellular anatomical entity;[F]catalytic activity;binding;	-1.83094
MsG0180001738.01	[C]GO:0110165//cellular anatomical entity;GO:0016021//integral component of membrane;GO:0031224//intrinsic component of membrane;GO:0016020//membrane;[F]GO:0022804//active transmembrane transporter activity;GO:0035673//oligopeptide transmembrane transporter activity;GO:0022890//inorganic cation transmembrane transporter activity;GO:0022857//transmembrane transporter activity;GO:0015293//symporter…	cellular_component;molecular_function	[C]cellular anatomical entity;[F]transporter activity;	3.57154
MsG0280006531.01	[C]GO:0110165//cellular anatomical entity;GO:0016021//integral component of membrane;GO:0031224//intrinsic component of membrane;GO:0016020//membrane;[F]GO:0016705//oxidoreductase activity, acting on paired donors, with incorporation or reduction of molecular oxygen;GO:0046914//transition metal ion binding;GO:0016709//oxidoreductase activity, acting on paired donors, with incorporation or reducti…	molecular_function;cellular_component	[C]cellular anatomical entity;[F]binding;catalytic activity;	-1.2441
MsG0180005022.01	[C]GO:0110165//cellular anatomical entity;GO:0016021//integral component of membrane;GO:0031224//intrinsic component of membrane;GO:0016020//membrane;[F]GO:0016491//oxidoreductase activity;GO:0016709//oxidoreductase activity, acting on paired donors, with incorporation or reduction of molecular oxygen, NAD(P)H as one donor, and incorporation of one atom of oxygen;GO:0016705//oxidoreductase activi…	molecular_function;cellular_component	[C]cellular anatomical entity;[F]binding;catalytic activity;	6.7879
MsG0180005806.01	[C]GO:0110165//cellular anatomical entity;GO:0016021//integral component of membrane;GO:0031224//intrinsic component of membrane;GO:0016020//membrane;[F]GO:0004497//monooxygenase activity;GO:0046914//transition metal ion binding;GO:0020037//heme binding;GO:0097159//organic cyclic compound binding;GO:0016709//oxidoreductase activity, acting on paired donors, with incorporation or reduction of mole…	cellular_component;molecular_function	[C]cellular anatomical entity;[F]binding;catalytic activity;	1.22853
MsG0480023033.01	[C]GO:0110165//cellular anatomical entity;GO:0016021//integral component of membrane;GO:0031224//intrinsic component of membrane;GO:0016020//membrane;[F]GO:0003824//catalytic activity;GO:0016740//transferase activity;GO:0016301//kinase activity;GO:0016772//transferase activity, transferring phosphorus-containing groups;	cellular_component;molecular_function	[C]cellular anatomical entity;[F]catalytic activity;	-3.28857
MsG0580029267.01	[C]GO:0110165//cellular anatomical entity;GO:0016021//integral component of membrane;GO:0031224//intrinsic component of membrane;GO:0016020//membrane;	cellular_component	[C]cellular anatomical entity;	-2.00675
MsG0380011640.01	[C]GO:0110165//cellular anatomical entity;GO:0016021//integral component of membrane;GO:0031224//intrinsic component of membrane;GO:0016020//membrane;	cellular_component	[C]cellular anatomical entity;	1.19114
MsG0780041690.01	[C]GO:0110165//cellular anatomical entity;GO:0016021//integral component of membrane;GO:0031090//organelle membrane;GO:0005789//endoplasmic reticulum membrane;GO:0016020//membrane;GO:0031224//intrinsic component of membrane;GO:0043227//membrane-bounded organelle;GO:0042175//nuclear outer membrane-endoplasmic reticulum membrane network;GO:0043226//organelle;GO:0012505//endomembrane system;[F]GO:00…	cellular_component;molecular_function	[C]cellular anatomical entity;[F]catalytic activity;molecular transducer activity;binding;small molecule sensor activity;	1.15249
MsG0580027899.01	[C]GO:0110165//cellular anatomical entity;GO:0016021//integral component of membrane;GO:0016020//membrane;GO:0031224//intrinsic component of membrane;[F]GO:0022857//transmembrane transporter activity;GO:0015932//nucleobase-containing compound transmembrane transporter activity;GO:0005215//transporter activity;GO:1901505//carbohydrate derivative transmembrane transporter activity;GO:0015211//purin…	molecular_function;cellular_component	[C]cellular anatomical entity;[F]transporter activity;	-1.1962
MsG0480018711.01	[C]GO:0110165//cellular anatomical entity;GO:0016021//integral component of membrane;GO:0016020//membrane;GO:0031224//intrinsic component of membrane;[F]GO:0016772//transferase activity, transferring phosphorus-containing groups;GO:0016301//kinase activity;GO:0016740//transferase activity;GO:0003824//catalytic activity;	molecular_function;cellular_component	[C]cellular anatomical entity;[F]catalytic activity;	-1.89308
MsG0480021208.01	[C]GO:0110165//cellular anatomical entity;GO:0016021//integral component of membrane;GO:0016020//membrane;GO:0031224//intrinsic component of membrane;[F]GO:0005215//transporter activity;GO:0022857//transmembrane transporter activity;	cellular_component;molecular_function	[C]cellular anatomical entity;[F]transporter activity;	-1.77485
MsG0780040543.01	[C]GO:0110165//cellular anatomical entity;GO:0016021//integral component of membrane;GO:0016020//membrane;GO:0031224//intrinsic component of membrane;	cellular_component	[C]cellular anatomical entity;	2.75803
MsG0380014103.01	[C]GO:0110165//cellular anatomical entity;GO:0016021//integral component of membrane;GO:0016020//membrane;GO:0031224//intrinsic component of membrane;	cellular_component	[C]cellular anatomical entity;	1.85457
MsG0280007050.01	[C]GO:0110165//cellular anatomical entity;GO:0016021//integral component of membrane;GO:0016020//membrane;GO:0005886//plasma membrane;GO:0031224//intrinsic component of membrane;GO:0071944//cell periphery;	cellular_component	[C]cellular anatomical entity;	2.21501
MsG0780041448.01	[C]GO:0110165//cellular anatomical entity;GO:0016020//membrane;GO:0031224//intrinsic component of membrane;GO:0016021//integral component of membrane;[F]GO:0022804//active transmembrane transporter activity;GO:0015291//secondary active transmembrane transporter activity;GO:0015318//inorganic molecular entity transmembrane transporter activity;GO:0022853//active ion transmembrane transporter activ…	molecular_function;cellular_component	[C]cellular anatomical entity;[F]transporter activity;	1.67469
MsG0180005025.01	[C]GO:0110165//cellular anatomical entity;GO:0016020//membrane;GO:0031224//intrinsic component of membrane;GO:0016021//integral component of membrane;[F]GO:0016705//oxidoreductase activity, acting on paired donors, with incorporation or reduction of molecular oxygen;GO:0043169//cation binding;GO:0046906//tetrapyrrole binding;GO:0003824//catalytic activity;GO:1901363//heterocyclic compound binding…	molecular_function;cellular_component	[C]cellular anatomical entity;[F]catalytic activity;binding;	6.13292
MsG0380013099.01	[C]GO:0110165//cellular anatomical entity;GO:0016020//membrane;GO:0031224//intrinsic component of membrane;GO:0016021//integral component of membrane;[F]GO:0016491//oxidoreductase activity;GO:0003824//catalytic activity;	molecular_function;cellular_component	[C]cellular anatomical entity;[F]catalytic activity;	-6.98868
MsG0780041231.01	[C]GO:0110165//cellular anatomical entity;GO:0016020//membrane;GO:0031224//intrinsic component of membrane;GO:0016021//integral component of membrane;[F]GO:0004180//carboxypeptidase activity;GO:0016787//hydrolase activity;GO:0140096//catalytic activity, acting on a protein;GO:0070011//peptidase activity, acting on L-amino acid peptides;GO:0008233//peptidase activity;GO:0003824//catalytic activity…	cellular_component;molecular_function	[C]cellular anatomical entity;[F]catalytic activity;	-1.14953
MsG0480018427.01	[C]GO:0110165//cellular anatomical entity;GO:0016020//membrane;GO:0016021//integral component of membrane;GO:0031224//intrinsic component of membrane;[F]GO:0015103//inorganic anion transmembrane transporter activity;GO:0015318//inorganic molecular entity transmembrane transporter activity;GO:0015075//ion transmembrane transporter activity;GO:0015098//molybdate ion transmembrane transporter activi…	molecular_function;cellular_component	[C]cellular anatomical entity;[F]transporter activity;	-2.10057
[truncated: 198 more rows]
