# Supplementary material for: MsDAD1 acts as a heat-induced “senescence brake” in alfalfa
Source: Front Plant Sci. 2025 Sep 5;16:1664465. doi: 10.3389/fpls.2025.1664465 (PMC12447589; doi:10.3389/fpls.2025.1664465)
Supplement: Supplementary file 5 [file Table4.xls]

## Sheet: 11
gene_id	kegg_term_mix	kegg_level1_mix	kegg_level2_mix	diffexp_log2fc_SY4D-vs-DAD1_OE
MsG0780040129.01	ko04712//Circadian rhythm - plant	Organismal Systems	Environmental adaptation	-1.58118
MsG0680030664.01	ko04712//Circadian rhythm - plant	Organismal Systems	Environmental adaptation	4.92057
MsG0580026191.01	ko04712//Circadian rhythm - plant	Organismal Systems	Environmental adaptation	-1.76231
MsG0880046477.01	ko04626//Plant-pathogen interaction;ko04141//Protein processing in endoplasmic reticulum	Organismal Systems;Genetic Information Processing	Environmental adaptation;Folding, sorting and degradation	-1.74941
MsG0180000255.01	ko04626//Plant-pathogen interaction;ko04070//Phosphatidylinositol signaling system;ko04016//MAPK signaling pathway - plant	Organismal Systems;Environmental Information Processing	Environmental adaptation;Signal transduction	-2.31237
MsG0880047422.01	ko04626//Plant-pathogen interaction;ko04016//MAPK signaling pathway - plant	Organismal Systems;Environmental Information Processing	Signal transduction;Environmental adaptation	-1.61344
MsG0880045907.01	ko04626//Plant-pathogen interaction;ko04016//MAPK signaling pathway - plant	Environmental Information Processing;Organismal Systems	Environmental adaptation;Signal transduction	-1.03325
MsG0780040563.01	ko04626//Plant-pathogen interaction;ko04016//MAPK signaling pathway - plant	Organismal Systems;Environmental Information Processing	Signal transduction;Environmental adaptation	1.07494
MsG0780039099.01	ko04626//Plant-pathogen interaction;ko04016//MAPK signaling pathway - plant	Organismal Systems;Environmental Information Processing	Environmental adaptation;Signal transduction	1
MsG0680031640.01	ko04626//Plant-pathogen interaction;ko04016//MAPK signaling pathway - plant	Organismal Systems;Environmental Information Processing	Environmental adaptation;Signal transduction	2.56793
MsG0480023102.01	ko04626//Plant-pathogen interaction;ko04016//MAPK signaling pathway - plant	Organismal Systems;Environmental Information Processing	Signal transduction;Environmental adaptation	-1.95195
MsG0380014593.01	ko04626//Plant-pathogen interaction;ko04016//MAPK signaling pathway - plant	Environmental Information Processing;Organismal Systems	Environmental adaptation;Signal transduction	1.06754
MsG0380012622.01	ko04626//Plant-pathogen interaction;ko04016//MAPK signaling pathway - plant	Environmental Information Processing;Organismal Systems	Signal transduction;Environmental adaptation	2.00728
MsG0880043460.01	ko04626//Plant-pathogen interaction	Organismal Systems	Environmental adaptation	1.64914
MsG0780041742.01	ko04626//Plant-pathogen interaction	Organismal Systems	Environmental adaptation	-1.41475
MsG0780039243.01	ko04626//Plant-pathogen interaction	Organismal Systems	Environmental adaptation	1.02096
MsG0680034773.01	ko04626//Plant-pathogen interaction	Organismal Systems	Environmental adaptation	-3.12
MsG0680032275.01	ko04626//Plant-pathogen interaction	Organismal Systems	Environmental adaptation	-5.58496
MsG0680030629.01	ko04626//Plant-pathogen interaction	Organismal Systems	Environmental adaptation	1.31758
MsG0580024239.01	ko04626//Plant-pathogen interaction	Organismal Systems	Environmental adaptation	-1.41761
MsG0480023675.01	ko04626//Plant-pathogen interaction	Organismal Systems	Environmental adaptation	-1.25475
MsG0380016708.01	ko04626//Plant-pathogen interaction	Organismal Systems	Environmental adaptation	1.60277
MsG0380016065.01	ko04626//Plant-pathogen interaction	Organismal Systems	Environmental adaptation	-1.04003
MsG0380015052.01	ko04626//Plant-pathogen interaction	Organismal Systems	Environmental adaptation	-1.55482
MsG0380014405.01	ko04626//Plant-pathogen interaction	Organismal Systems	Environmental adaptation	1.2507
MsG0280011105.01	ko04626//Plant-pathogen interaction	Organismal Systems	Environmental adaptation	-1.12572
MsG0180002085.01	ko04626//Plant-pathogen interaction	Organismal Systems	Environmental adaptation	1.34272
MsG0180001402.01	ko04626//Plant-pathogen interaction	Organismal Systems	Environmental adaptation	1.46815
MsG0180000986.01	ko04626//Plant-pathogen interaction	Organismal Systems	Environmental adaptation	1.43553
MsG0180000024.01	ko04626//Plant-pathogen interaction	Organismal Systems	Environmental adaptation	1.8011
MsG0480023008.01	ko04146//Peroxisome;ko03008//Ribosome biogenesis in eukaryotes;ko03018//RNA degradation;ko04141//Protein processing in endoplasmic reticulum	Genetic Information Processing;Cellular Processes	Folding, sorting and degradation;Translation;Transport and catabolism	1.30087
MsG0280010779.01	ko04146//Peroxisome;ko01100//Metabolic pathways;ko00650//Butanoate metabolism;ko00280//Valine, leucine and isoleucine degradation;ko00072//Synthesis and degradation of ketone bodies	Metabolism;Cellular Processes	Amino acid metabolism;Transport and catabolism;Lipid metabolism;Carbohydrate metabolism;Global and overview maps	1.22623
MsG0180004774.01	ko04146//Peroxisome;ko00061//Fatty acid biosynthesis;ko00071//Fatty acid degradation;ko01212//Fatty acid metabolism;ko01100//Metabolic pathways	Cellular Processes;Metabolism	Transport and catabolism;Global and overview maps;Lipid metabolism	1.92669
MsG0480020705.01	ko04146//Peroxisome	Cellular Processes	Transport and catabolism	1.10901
MsG0480023639.01	ko04145//Phagosome	Cellular Processes	Transport and catabolism	1.10515
MsG0380017858.01	ko04145//Phagosome	Cellular Processes	Transport and catabolism	1.49482
MsG0280006872.01	ko04145//Phagosome	Cellular Processes	Transport and catabolism	3.25802
MsG0280006826.01	ko04145//Phagosome	Cellular Processes	Transport and catabolism	2.65849
MsG0880045065.01	ko04144//Endocytosis;ko03050//Proteasome	Cellular Processes;Genetic Information Processing	Transport and catabolism;Folding, sorting and degradation	1.374
MsG0480020939.01	ko04144//Endocytosis;ko03040//Spliceosome;ko04141//Protein processing in endoplasmic reticulum	Cellular Processes;Genetic Information Processing	Folding, sorting and degradation;Transcription;Transport and catabolism	-1.08246
MsG0280006964.01	ko04144//Endocytosis;ko01110//Biosynthesis of secondary metabolites;ko00940//Phenylpropanoid biosynthesis;ko01100//Metabolic pathways;ko00561//Glycerolipid metabolism;ko00460//Cyanoamino acid metabolism;ko00500//Starch and sucrose metabolism	Metabolism;Cellular Processes	Biosynthesis of other secondary metabolites;Metabolism of other amino acids;Lipid metabolism;Global and overview maps;Transport and catabolism;Carbohydrate metabolism	-1.15354
MsG0780040755.01	ko04144//Endocytosis	Cellular Processes	Transport and catabolism	-1.66382
MsG0680030965.01	ko04144//Endocytosis	Cellular Processes	Transport and catabolism	2.21787
MsG0680030550.01	ko04144//Endocytosis	Cellular Processes	Transport and catabolism	1.46713
MsG0580026496.01	ko04144//Endocytosis	Cellular Processes	Transport and catabolism	-1.03586
MsG0580024788.01	ko04144//Endocytosis	Cellular Processes	Transport and catabolism	-2.51024
MsG0480022281.01	ko04144//Endocytosis	Cellular Processes	Transport and catabolism	1.4488
MsG0480021467.01	ko04144//Endocytosis	Cellular Processes	Transport and catabolism	-1.08059
MsG0380015442.01	ko04144//Endocytosis	Cellular Processes	Transport and catabolism	-1.01712
MsG0280008679.01	ko04144//Endocytosis	Cellular Processes	Transport and catabolism	2.01858
MsG0180005871.01	ko04144//Endocytosis	Cellular Processes	Transport and catabolism	-1.72035
MsG0180000787.01	ko04144//Endocytosis	Cellular Processes	Transport and catabolism	-2.04207
MsG0180000782.01	ko04144//Endocytosis	Cellular Processes	Transport and catabolism	5.97154
MsG0380015158.01	ko04141//Protein processing in endoplasmic reticulum;ko04144//Endocytosis;ko03040//Spliceosome	Genetic Information Processing;Cellular Processes	Transport and catabolism;Folding, sorting and degradation;Transcription	-1.8011
MsG0180000218.01	ko04141//Protein processing in endoplasmic reticulum;ko04120//Ubiquitin mediated proteolysis	Genetic Information Processing	Folding, sorting and degradation	-1.16159
MsG0480020941.01	ko04141//Protein processing in endoplasmic reticulum;ko03040//Spliceosome;ko04144//Endocytosis	Genetic Information Processing;Cellular Processes	Transcription;Folding, sorting and degradation;Transport and catabolism	-2.16993
MsG0880047077.01	ko04141//Protein processing in endoplasmic reticulum	Genetic Information Processing	Folding, sorting and degradation	5.51307
MsG0780038953.01	ko04141//Protein processing in endoplasmic reticulum	Genetic Information Processing	Folding, sorting and degradation	-1.90576
MsG0480021254.01	ko04141//Protein processing in endoplasmic reticulum	Genetic Information Processing	Folding, sorting and degradation	1.83972
MsG0380018000.01	ko04141//Protein processing in endoplasmic reticulum	Genetic Information Processing	Folding, sorting and degradation	1.29193
MsG0380016231.01	ko04141//Protein processing in endoplasmic reticulum	Genetic Information Processing	Folding, sorting and degradation	-2.28859
MsG0380011640.01	ko04141//Protein processing in endoplasmic reticulum	Genetic Information Processing	Folding, sorting and degradation	1.19114
MsG0880045735.01	ko04122//Sulfur relay system	Genetic Information Processing	Folding, sorting and degradation	1.68238
MsG0680031263.01	ko04122//Sulfur relay system	Genetic Information Processing	Folding, sorting and degradation	1.22378
MsG0580024952.01	ko04122//Sulfur relay system	Genetic Information Processing	Folding, sorting and degradation	1.4415
MsG0480023150.01	ko04122//Sulfur relay system	Genetic Information Processing	Folding, sorting and degradation	-1.28921
MsG0880046370.01	ko04120//Ubiquitin mediated proteolysis	Genetic Information Processing	Folding, sorting and degradation	-1.5174
MsG0880042749.01	ko04120//Ubiquitin mediated proteolysis	Genetic Information Processing	Folding, sorting and degradation	-1.79256
MsG0780041763.01	ko04120//Ubiquitin mediated proteolysis	Genetic Information Processing	Folding, sorting and degradation	-1.13364
MsG0780036861.01	ko04120//Ubiquitin mediated proteolysis	Genetic Information Processing	Folding, sorting and degradation	1.87155
MsG0580024325.01	ko04120//Ubiquitin mediated proteolysis	Genetic Information Processing	Folding, sorting and degradation	1.19296
MsG0280008290.01	ko04120//Ubiquitin mediated proteolysis	Genetic Information Processing	Folding, sorting and degradation	-1.01894
MsG0180000694.01	ko04120//Ubiquitin mediated proteolysis	Genetic Information Processing	Folding, sorting and degradation	-1.4229
MsG0780041690.01	ko04075//Plant hormone signal transduction;ko04016//MAPK signaling pathway - plant	Environmental Information Processing	Signal transduction	1.15249
MsG0180004121.01	ko04075//Plant hormone signal transduction;ko04016//MAPK signaling pathway - plant	Environmental Information Processing	Signal transduction	-1.97171
MsG0080048230.01	ko04075//Plant hormone signal transduction;ko04016//MAPK signaling pathway - plant	Environmental Information Processing	Signal transduction	-1.11925
MsG0880044435.01	ko04075//Plant hormone signal transduction	Environmental Information Processing	Signal transduction	-1.06661
MsG0680035046.01	ko04075//Plant hormone signal transduction	Environmental Information Processing	Signal transduction	-10.9121
MsG0680033951.01	ko04075//Plant hormone signal transduction	Environmental Information Processing	Signal transduction	-1.41335
MsG0580028330.01	ko04075//Plant hormone signal transduction	Environmental Information Processing	Signal transduction	1.74162
MsG0480023507.01	ko04075//Plant hormone signal transduction	Environmental Information Processing	Signal transduction	-1.4619
MsG0480021449.01	ko04075//Plant hormone signal transduction	Environmental Information Processing	Signal transduction	8.19476
MsG0480021365.01	ko04075//Plant hormone signal transduction	Environmental Information Processing	Signal transduction	-2.0115
MsG0480021349.01	ko04075//Plant hormone signal transduction	Environmental Information Processing	Signal transduction	1.98735
MsG0480021053.01	ko04075//Plant hormone signal transduction	Environmental Information Processing	Signal transduction	1.05795
MsG0280011263.01	ko04075//Plant hormone signal transduction	Environmental Information Processing	Signal transduction	-1.70313
MsG0280011262.01	ko04075//Plant hormone signal transduction	Environmental Information Processing	Signal transduction	-1.92806
MsG0180005067.01	ko04075//Plant hormone signal transduction	Environmental Information Processing	Signal transduction	1.07408
MsG0580027929.01	ko04070//Phosphatidylinositol signaling system;ko04016//MAPK signaling pathway - plant;ko04626//Plant-pathogen interaction	Organismal Systems;Environmental Information Processing	Environmental adaptation;Signal transduction	-1.2131
MsG0580025669.01	ko04016//MAPK signaling pathway - plant;ko04626//Plant-pathogen interaction;ko04070//Phosphatidylinositol signaling system	Environmental Information Processing;Organismal Systems	Environmental adaptation;Signal transduction	1.22854
MsG0180004777.01	ko04016//MAPK signaling pathway - plant;ko04626//Plant-pathogen interaction;ko03040//Spliceosome	Genetic Information Processing;Environmental Information Processing;Organismal Systems	Transcription;Signal transduction;Environmental adaptation	-1.42494
MsG0880043483.01	ko04016//MAPK signaling pathway - plant;ko04626//Plant-pathogen interaction	Environmental Information Processing;Organismal Systems	Environmental adaptation;Signal transduction	3.86511
MsG0780039770.01	ko04016//MAPK signaling pathway - plant;ko04626//Plant-pathogen interaction	Environmental Information Processing;Organismal Systems	Signal transduction;Environmental adaptation	-1.0114
MsG0780037281.01	ko04016//MAPK signaling pathway - plant;ko04626//Plant-pathogen interaction	Environmental Information Processing;Organismal Systems	Environmental adaptation;Signal transduction	1.10874
MsG0780036899.01	ko04016//MAPK signaling pathway - plant;ko04626//Plant-pathogen interaction	Organismal Systems;Environmental Information Processing	Environmental adaptation;Signal transduction	6.09526
MsG0480018711.01	ko04016//MAPK signaling pathway - plant;ko04626//Plant-pathogen interaction	Environmental Information Processing;Organismal Systems	Environmental adaptation;Signal transduction	-1.89308
MsG0180005153.01	ko04016//MAPK signaling pathway - plant;ko04626//Plant-pathogen interaction	Environmental Information Processing;Organismal Systems	Signal transduction;Environmental adaptation	1.68319
MsG0180001590.01	ko04016//MAPK signaling pathway - plant;ko04626//Plant-pathogen interaction	Environmental Information Processing;Organismal Systems	Environmental adaptation;Signal transduction	-1.06343
MsG0280010798.01	ko04016//MAPK signaling pathway - plant;ko04141//Protein processing in endoplasmic reticulum	Environmental Information Processing;Genetic Information Processing	Folding, sorting and degradation;Signal transduction	4.38159
MsG0580024885.01	ko04016//MAPK signaling pathway - plant;ko04075//Plant hormone signal transduction;ko04626//Plant-pathogen interaction	Organismal Systems;Environmental Information Processing	Signal transduction;Environmental adaptation	1.56118
MsG0880043028.01	ko04016//MAPK signaling pathway - plant;ko04075//Plant hormone signal transduction	Environmental Information Processing	Signal transduction	-1.47972
MsG0280011450.01	ko04016//MAPK signaling pathway - plant;ko04075//Plant hormone signal transduction	Environmental Information Processing	Signal transduction	1.20232
MsG0280009171.01	ko04016//MAPK signaling pathway - plant;ko04075//Plant hormone signal transduction	Environmental Information Processing	Signal transduction	-1.99835
MsG0280006456.01	ko04016//MAPK signaling pathway - plant;ko04075//Plant hormone signal transduction	Environmental Information Processing	Signal transduction	3.16323
MsG0780041652.01	ko04016//MAPK signaling pathway - plant;ko00520//Amino sugar and nucleotide sugar metabolism;ko01100//Metabolic pathways	Metabolism;Environmental Information Processing	Global and overview maps;Signal transduction;Carbohydrate metabolism	1.07367
MsG0280007878.01	ko04016//MAPK signaling pathway - plant;ko00520//Amino sugar and nucleotide sugar metabolism;ko01100//Metabolic pathways	Metabolism;Environmental Information Processing	Signal transduction;Carbohydrate metabolism;Global and overview maps	-1.38579
MsG0880045169.01	ko04016//MAPK signaling pathway - plant	Environmental Information Processing	Signal transduction	1.35447
MsG0880042890.01	ko04016//MAPK signaling pathway - plant	Environmental Information Processing	Signal transduction	1.08893
MsG0780036865.01	ko04016//MAPK signaling pathway - plant	Environmental Information Processing	Signal transduction	1.64572
MsG0380015693.01	ko04016//MAPK signaling pathway - plant	Environmental Information Processing	Signal transduction	1.07943
MsG0180001836.01	ko04016//MAPK signaling pathway - plant	Environmental Information Processing	Signal transduction	4.29975
MsG0780038004.01	ko03430//Mismatch repair;ko03420//Nucleotide excision repair;ko03030//DNA replication;ko04016//MAPK signaling pathway - plant;ko03440//Homologous recombination	Environmental Information Processing;Genetic Information Processing	Replication and repair;Signal transduction	-1.97982
MsG0580025358.01	ko03420//Nucleotide excision repair;ko03440//Homologous recombination;ko03430//Mismatch repair;ko03030//DNA replication	Genetic Information Processing	Replication and repair	7.04439
MsG0880044067.01	ko03410//Base excision repair	Genetic Information Processing	Replication and repair	1.21054
MsG0480021485.01	ko03410//Base excision repair	Genetic Information Processing	Replication and repair	-1.19021
MsG0280009451.01	ko03410//Base excision repair	Genetic Information Processing	Replication and repair	1.60687
MsG0880047769.01	ko03060//Protein export	Genetic Information Processing	Folding, sorting and degradation	3.69377
MsG0880043277.01	ko03060//Protein export	Genetic Information Processing	Folding, sorting and degradation	3.04338
MsG0480020938.01	ko03060//Protein export	Genetic Information Processing	Folding, sorting and degradation	-1.07728
MsG0880045071.01	ko03050//Proteasome;ko04144//Endocytosis	Genetic Information Processing;Cellular Processes	Transport and catabolism;Folding, sorting and degradation	1.75724
MsG0880045066.01	ko03050//Proteasome;ko04144//Endocytosis	Cellular Processes;Genetic Information Processing	Folding, sorting and degradation;Transport and catabolism	1.81045
MsG0480021208.01	ko03050//Proteasome;ko04144//Endocytosis	Cellular Processes;Genetic Information Processing	Folding, sorting and degradation;Transport and catabolism	-1.77485
MsG0380017988.01	ko03050//Proteasome;ko04144//Endocytosis	Genetic Information Processing;Cellular Processes	Transport and catabolism;Folding, sorting and degradation	1
MsG0580025124.01	ko03050//Proteasome	Genetic Information Processing	Folding, sorting and degradation	1.1526
MsG0380017588.01	ko03050//Proteasome	Genetic Information Processing	Folding, sorting and degradation	1.64599
MsG0680034876.01	ko03040//Spliceosome;ko04626//Plant-pathogen interaction;ko03013//RNA transport;ko04016//MAPK signaling pathway - plant	Organismal Systems;Environmental Information Processing;Genetic Information Processing	Environmental adaptation;Transcription;Signal transduction;Translation	-1.29669
MsG0480021193.01	ko03040//Spliceosome;ko04144//Endocytosis;ko04141//Protein processing in endoplasmic reticulum	Cellular Processes;Genetic Information Processing	Transcription;Folding, sorting and degradation;Transport and catabolism	-1.94045
MsG0780036953.01	ko03040//Spliceosome;ko04141//Protein processing in endoplasmic reticulum;ko04144//Endocytosis	Cellular Processes;Genetic Information Processing	Folding, sorting and degradation;Transport and catabolism;Transcription	-1.22408
MsG0380016251.01	ko03040//Spliceosome;ko02010//ABC transporters	Environmental Information Processing;Genetic Information Processing	Membrane transport;Transcription	-1.75384
MsG0580029325.01	ko03040//Spliceosome	Genetic Information Processing	Transcription	1.60766
MsG0580028364.01	ko03040//Spliceosome	Genetic Information Processing	Transcription	9.00843
MsG0580026304.01	ko03040//Spliceosome	Genetic Information Processing	Transcription	-1.12826
MsG0480021490.01	ko03040//Spliceosome	Genetic Information Processing	Transcription	-1.65171
MsG0080048255.01	ko03040//Spliceosome	Genetic Information Processing	Transcription	-1.31231
MsG0580024394.01	ko03030//DNA replication;ko03430//Mismatch repair;ko03420//Nucleotide excision repair;ko03440//Homologous recombination	Genetic Information Processing	Replication and repair	1.32558
MsG0280006934.01	ko03030//DNA replication;ko03430//Mismatch repair;ko03420//Nucleotide excision repair	Genetic Information Processing	Replication and repair	-2.2463
MsG0680032895.01	ko03030//DNA replication;ko03430//Mismatch repair;ko00500//Starch and sucrose metabolism;ko03420//Nucleotide excision repair;ko03440//Homologous recombination	Metabolism;Genetic Information Processing	Carbohydrate metabolism;Replication and repair	-1.13993
MsG0480022784.01	ko03030//DNA replication	Genetic Information Processing	Replication and repair	3.01381
MsG0380013579.01	ko03030//DNA replication	Genetic Information Processing	Replication and repair	1.59748
MsG0780041660.01	ko03022//Basal transcription factors	Genetic Information Processing	Transcription	2.87388
MsG0680031819.01	ko03022//Basal transcription factors	Genetic Information Processing	Transcription	1.81967
MsG0780039078.01	ko03020//RNA polymerase	Genetic Information Processing	Transcription	-2.55286
MsG0680034497.01	ko03020//RNA polymerase	Genetic Information Processing	Transcription	2.23274
MsG0680030865.01	ko03020//RNA polymerase	Genetic Information Processing	Transcription	2.34233
MsG0480022036.01	ko03020//RNA polymerase	Genetic Information Processing	Transcription	1.17603
MsG0380014542.01	ko03020//RNA polymerase	Genetic Information Processing	Transcription	8.99718
MsG0380013830.01	ko03020//RNA polymerase	Genetic Information Processing	Transcription	2.00265
MsG0280010186.01	ko03020//RNA polymerase	Genetic Information Processing	Transcription	-1.49191
MsG0180004366.01	ko03020//RNA polymerase	Genetic Information Processing	Transcription	2.2105
MsG0180004241.01	ko03020//RNA polymerase	Genetic Information Processing	Transcription	1.27448
MsG0080049140.01	ko03020//RNA polymerase	Genetic Information Processing	Transcription	2.87665
MsG0780039782.01	ko03018//RNA degradation;ko03008//Ribosome biogenesis in eukaryotes	Genetic Information Processing	Folding, sorting and degradation;Translation	2.24101
MsG0780039482.01	ko03018//RNA degradation;ko03008//Ribosome biogenesis in eukaryotes	Genetic Information Processing	Folding, sorting and degradation;Translation	2.26402
MsG0880042557.01	ko03018//RNA degradation	Genetic Information Processing	Folding, sorting and degradation	-3.45229
MsG0480020758.01	ko03018//RNA degradation	Genetic Information Processing	Folding, sorting and degradation	1.06518
MsG0280006498.01	ko03018//RNA degradation	Genetic Information Processing	Folding, sorting and degradation	-1.01508
MsG0180004354.01	ko03018//RNA degradation	Genetic Information Processing	Folding, sorting and degradation	-1.37205
MsG0580027854.01	ko03015//mRNA surveillance pathway;ko03040//Spliceosome	Genetic Information Processing	Translation;Transcription	4.75687
MsG0880044354.01	ko03015//mRNA surveillance pathway;ko03018//RNA degradation;ko03013//RNA transport	Genetic Information Processing	Folding, sorting and degradation;Translation	-3.01495
MsG0380015185.01	ko03015//mRNA surveillance pathway;ko03018//RNA degradation;ko03013//RNA transport	Genetic Information Processing	Translation;Folding, sorting and degradation	2
MsG0480019922.01	ko03015//mRNA surveillance pathway;ko00330//Arginine and proline metabolism;ko01100//Metabolic pathways	Genetic Information Processing;Metabolism	Translation;Amino acid metabolism;Global and overview maps	2.48829
MsG0880043595.01	ko03015//mRNA surveillance pathway	Genetic Information Processing	Translation	-1.75115
MsG0680031823.01	ko03015//mRNA surveillance pathway	Genetic Information Processing	Translation	2.68397
MsG0280010125.01	ko03015//mRNA surveillance pathway	Genetic Information Processing	Translation	-2.58348
MsG0180005488.01	ko03015//mRNA surveillance pathway	Genetic Information Processing	Translation	-1.13662
MsG0280009794.01	ko03013//RNA transport	Genetic Information Processing	Translation	1.59061
MsG0080048220.01	ko03013//RNA transport	Genetic Information Processing	Translation	-1.03607
MsG0880046263.01	ko03010//Ribosome	Genetic Information Processing	Translation	2.76388
MsG0780039746.01	ko03010//Ribosome	Genetic Information Processing	Translation	1.62519
MsG0680033377.01	ko03010//Ribosome	Genetic Information Processing	Translation	1.32204
MsG0580024192.01	ko03010//Ribosome	Genetic Information Processing	Translation	1.19363
MsG0480023314.01	ko03010//Ribosome	Genetic Information Processing	Translation	1.50189
MsG0480022910.01	ko03010//Ribosome	Genetic Information Processing	Translation	1.07813
MsG0480022366.01	ko03010//Ribosome	Genetic Information Processing	Translation	1.0319
MsG0480021682.01	ko03010//Ribosome	Genetic Information Processing	Translation	1.18054
MsG0480020690.01	ko03010//Ribosome	Genetic Information Processing	Translation	1.11858
MsG0380017019.01	ko03010//Ribosome	Genetic Information Processing	Translation	-2.75413
MsG0380015971.01	ko03010//Ribosome	Genetic Information Processing	Translation	1.39197
MsG0380015603.01	ko03010//Ribosome	Genetic Information Processing	Translation	1.38831
MsG0380014470.01	ko03010//Ribosome	Genetic Information Processing	Translation	1.16872
MsG0280011299.01	ko03010//Ribosome	Genetic Information Processing	Translation	1.2469
MsG0280008591.01	ko03010//Ribosome	Genetic Information Processing	Translation	1.58384
MsG0180005961.01	ko03010//Ribosome	Genetic Information Processing	Translation	1.06832
MsG0180004130.01	ko03010//Ribosome	Genetic Information Processing	Translation	1.07556
MsG0180003117.01	ko03010//Ribosome	Genetic Information Processing	Translation	-1.89179
MsG0180000193.01	ko03010//Ribosome	Genetic Information Processing	Translation	1.11272
MsG0380012818.01	ko03008//Ribosome biogenesis in eukaryotes;ko04712//Circadian rhythm - plant	Organismal Systems;Genetic Information Processing	Environmental adaptation;Translation	1.911
MsG0280011369.01	ko03008//Ribosome biogenesis in eukaryotes;ko04712//Circadian rhythm - plant	Genetic Information Processing;Organismal Systems	Environmental adaptation;Translation	2.09413
MsG0580030050.01	ko03008//Ribosome biogenesis in eukaryotes;ko03018//RNA degradation	Genetic Information Processing	Folding, sorting and degradation;Translation	7.16993
MsG0380016040.01	ko03008//Ribosome biogenesis in eukaryotes;ko03018//RNA degradation	Genetic Information Processing	Translation;Folding, sorting and degradation	1.01744
MsG0080049049.01	ko03008//Ribosome biogenesis in eukaryotes;ko03018//RNA degradation	Genetic Information Processing	Translation;Folding, sorting and degradation	-1.44478
MsG0380014605.01	ko03008//Ribosome biogenesis in eukaryotes;ko00500//Starch and sucrose metabolism;ko01110//Biosynthesis of secondary metabolites;ko00460//Cyanoamino acid metabolism;ko01100//Metabolic pathways;ko00940//Phenylpropanoid biosynthesis;ko03018//RNA degradation	Metabolism;Genetic Information Processing	Folding, sorting and degradation;Biosynthesis of other secondary metabolites;Metabolism of other amino acids;Carbohydrate metabolism;Translation;Global and overview maps	-1.30553
MsG0580026505.01	ko03008//Ribosome biogenesis in eukaryotes	Genetic Information Processing	Translation	-1.03124
MsG0480020375.01	ko03008//Ribosome biogenesis in eukaryotes	Genetic Information Processing	Translation	1.13216
MsG0580027896.01	ko02010//ABC transporters;ko01100//Metabolic pathways;ko00941//Flavonoid biosynthesis;ko01110//Biosynthesis of secondary metabolites	Environmental Information Processing;Metabolism	Membrane transport;Global and overview maps;Biosynthesis of other secondary metabolites	-1.24793
MsG0380018025.01	ko02010//ABC transporters;ko00941//Flavonoid biosynthesis;ko01110//Biosynthesis of secondary metabolites;ko01100//Metabolic pathways	Metabolism;Environmental Information Processing	Membrane transport;Biosynthesis of other secondary metabolites;Global and overview maps	1.61986
MsG0680030746.01	ko02010//ABC transporters	Environmental Information Processing	Membrane transport	1.20655
MsG0580025502.01	ko02010//ABC transporters	Environmental Information Processing	Membrane transport	1.02853
MsG0280007984.01	ko02010//ABC transporters	Environmental Information Processing	Membrane transport	-1.31906
MsG0180001711.01	ko02010//ABC transporters	Environmental Information Processing	Membrane transport	1.02975
MsG0280011185.01	ko01230//Biosynthesis of amino acids;ko01110//Biosynthesis of secondary metabolites;ko00300//Lysine biosynthesis;ko00261//Monobactam biosynthesis;ko01100//Metabolic pathways	Metabolism	Global and overview maps;Biosynthesis of other secondary metabolites;Amino acid metabolism	1.8892
MsG0780040990.01	ko01230//Biosynthesis of amino acids;ko01100//Metabolic pathways;ko00270//Cysteine and methionine metabolism;ko01110//Biosynthesis of secondary metabolites	Metabolism	Global and overview maps;Amino acid metabolism	2.88897
MsG0480023011.01	ko01212//Fatty acid metabolism;ko00061//Fatty acid biosynthesis;ko00071//Fatty acid degradation;ko04146//Peroxisome;ko01100//Metabolic pathways	Metabolism;Cellular Processes	Global and overview maps;Lipid metabolism;Transport and catabolism	1.10878
MsG0880044487.01	ko01210//2-Oxocarboxylic acid metabolism;ko00290//Valine, leucine and isoleucine biosynthesis;ko01110//Biosynthesis of secondary metabolites;ko01230//Biosynthesis of amino acids;ko01100//Metabolic pathways;ko00770//Pantothenate and CoA biosynthesis	Metabolism	Metabolism of cofactors and vitamins;Global and overview maps;Amino acid metabolism	10.2143
MsG0580027899.01	ko01200//Carbon metabolism;ko01110//Biosynthesis of secondary metabolites;ko03018//RNA degradation;ko00051//Fructose and mannose metabolism;ko01100//Metabolic pathways;ko00010//Glycolysis / Gluconeogenesis;ko00052//Galactose metabolism;ko00030//Pentose phosphate pathway;ko01230//Biosynthesis of amino acids	Genetic Information Processing;Metabolism	Folding, sorting and degradation;Global and overview maps;Carbohydrate metabolism	-1.1962
MsG0680031874.01	ko01200//Carbon metabolism;ko01100//Metabolic pathways;ko00230//Purine metabolism;ko00010//Glycolysis / Gluconeogenesis;ko00620//Pyruvate metabolism;ko01230//Biosynthesis of amino acids;ko01110//Biosynthesis of secondary metabolites	Metabolism	Global and overview maps;Nucleotide metabolism;Carbohydrate metabolism	1.10537
MsG0780037932.01	ko01200//Carbon metabolism;ko01100//Metabolic pathways;ko00190//Oxidative phosphorylation;ko00020//Citrate cycle (TCA cycle);ko01110//Biosynthesis of secondary metabolites	Metabolism	Energy metabolism;Global and overview maps;Carbohydrate metabolism	-3.56874
MsG0180005607.01	ko01200//Carbon metabolism;ko00920//Sulfur metabolism;ko01110//Biosynthesis of secondary metabolites;ko01100//Metabolic pathways;ko00270//Cysteine and methionine metabolism;ko01230//Biosynthesis of amino acids	Metabolism	Energy metabolism;Amino acid metabolism;Global and overview maps	1.48543
MsG0180004175.01	ko01200//Carbon metabolism;ko00010//Glycolysis / Gluconeogenesis;ko01230//Biosynthesis of amino acids;ko01100//Metabolic pathways;ko00620//Pyruvate metabolism;ko00230//Purine metabolism;ko01110//Biosynthesis of secondary metabolites	Metabolism	Nucleotide metabolism;Carbohydrate metabolism;Global and overview maps	1.152
MsG0180002585.01	ko01200//Carbon metabolism;ko00010//Glycolysis / Gluconeogenesis;ko01100//Metabolic pathways;ko03018//RNA degradation;ko00051//Fructose and mannose metabolism;ko01110//Biosynthesis of secondary metabolites;ko01230//Biosynthesis of amino acids;ko00052//Galactose metabolism;ko00030//Pentose phosphate pathway	Metabolism;Genetic Information Processing	Folding, sorting and degradation;Carbohydrate metabolism;Global and overview maps	1.41376
MsG0180005497.01	ko01110//Biosynthesis of secondary metabolites;ko03020//RNA polymerase;ko00480//Glutathione metabolism;ko00460//Cyanoamino acid metabolism;ko00940//Phenylpropanoid biosynthesis;ko00500//Starch and sucrose metabolism;ko01100//Metabolic pathways	Metabolism;Genetic Information Processing	Global and overview maps;Transcription;Metabolism of other amino acids;Biosynthesis of other secondary metabolites;Carbohydrate metabolism	-2.78569
MsG0480019171.01	ko01110//Biosynthesis of secondary metabolites;ko01230//Biosynthesis of amino acids;ko01100//Metabolic pathways;ko01200//Carbon metabolism;ko00710//Carbon fixation in photosynthetic organisms;ko00030//Pentose phosphate pathway	Metabolism	Global and overview maps;Carbohydrate metabolism;Energy metabolism	1.2351
MsG0180000983.01	ko01110//Biosynthesis of secondary metabolites;ko01100//Metabolic pathways;ko01200//Carbon metabolism;ko00030//Pentose phosphate pathway	Metabolism	Global and overview maps;Carbohydrate metabolism	1.66195
MsG0880045943.01	ko01110//Biosynthesis of secondary metabolites;ko01100//Metabolic pathways;ko00940//Phenylpropanoid biosynthesis;ko03020//RNA polymerase	Genetic Information Processing;Metabolism	Biosynthesis of other secondary metabolites;Global and overview maps;Transcription	2.59845
MsG0780040592.01	ko01110//Biosynthesis of secondary metabolites;ko01100//Metabolic pathways;ko00940//Phenylpropanoid biosynthesis	Metabolism	Global and overview maps;Biosynthesis of other secondary metabolites	-4.02424
MsG0580025607.01	ko01110//Biosynthesis of secondary metabolites;ko01100//Metabolic pathways;ko00940//Phenylpropanoid biosynthesis	Metabolism	Biosynthesis of other secondary metabolites;Global and overview maps	1.81214
MsG0480022738.01	ko01110//Biosynthesis of secondary metabolites;ko01100//Metabolic pathways;ko00940//Phenylpropanoid biosynthesis	Metabolism	Global and overview maps;Biosynthesis of other secondary metabolites	-1.47885
MsG0380016748.01	ko01110//Biosynthesis of secondary metabolites;ko01100//Metabolic pathways;ko00940//Phenylpropanoid biosynthesis	Metabolism	Global and overview maps;Biosynthesis of other secondary metabolites	-2.14839
MsG0380016745.01	ko01110//Biosynthesis of secondary metabolites;ko01100//Metabolic pathways;ko00940//Phenylpropanoid biosynthesis	Metabolism	Global and overview maps;Biosynthesis of other secondary metabolites	-2.79181
MsG0480019427.01	ko01110//Biosynthesis of secondary metabolites;ko01100//Metabolic pathways;ko00906//Carotenoid biosynthesis	Metabolism	Metabolism of terpenoids and polyketides;Global and overview maps	-1.00751
MsG0280009782.01	ko01110//Biosynthesis of secondary metabolites;ko01100//Metabolic pathways;ko00906//Carotenoid biosynthesis	Metabolism	Metabolism of terpenoids and polyketides;Global and overview maps	-2.89832
MsG0380016852.01	ko01110//Biosynthesis of secondary metabolites;ko01100//Metabolic pathways;ko00904//Diterpenoid biosynthesis	Metabolism	Global and overview maps;Metabolism of terpenoids and polyketides	2.18989
MsG0180005519.01	ko01110//Biosynthesis of secondary metabolites;ko01100//Metabolic pathways;ko00904//Diterpenoid biosynthesis	Metabolism	Global and overview maps;Metabolism of terpenoids and polyketides	-1.02247
MsG0880047778.01	ko01110//Biosynthesis of secondary metabolites;ko01100//Metabolic pathways;ko00900//Terpenoid backbone biosynthesis	Metabolism	Global and overview maps;Metabolism of terpenoids and polyketides	-1.42995
MsG0880042291.01	ko01110//Biosynthesis of secondary metabolites;ko01100//Metabolic pathways;ko00900//Terpenoid backbone biosynthesis	Metabolism	Metabolism of terpenoids and polyketides;Global and overview maps	-1.5606
MsG0380016097.01	ko01110//Biosynthesis of secondary metabolites;ko01100//Metabolic pathways;ko00270//Cysteine and methionine metabolism	Metabolism	Global and overview maps;Amino acid metabolism	1.1297
MsG0480020889.01	ko01110//Biosynthesis of secondary metabolites;ko01100//Metabolic pathways;ko00062//Fatty acid elongation	Metabolism	Lipid metabolism;Global and overview maps	2.72792
MsG0880045761.01	ko01110//Biosynthesis of secondary metabolites;ko01040//Biosynthesis of unsaturated fatty acids;ko01212//Fatty acid metabolism;ko00062//Fatty acid elongation;ko01100//Metabolic pathways	Metabolism	Lipid metabolism;Global and overview maps	-1.68084
MsG0880046300.01	ko01110//Biosynthesis of secondary metabolites;ko00960//Tropane, piperidine and pyridine alkaloid biosynthesis;ko00260//Glycine, serine and threonine metabolism;ko00350//Tyrosine metabolism;ko00410//beta-Alanine metabolism;ko00360//Phenylalanine metabolism;ko00950//Isoquinoline alkaloid biosynthesis;ko01100//Metabolic pathways	Metabolism	Biosynthesis of other secondary metabolites;Metabolism of other amino acids;Amino acid metabolism;Global and overview maps	-2.05703
MsG0880047501.01	ko01110//Biosynthesis of secondary metabolites;ko00942//Anthocyanin biosynthesis;ko00944//Flavone and flavonol biosynthesis;ko01100//Metabolic pathways	Metabolism	Biosynthesis of other secondary metabolites;Global and overview maps	3.09452
MsG0480022884.01	ko01110//Biosynthesis of secondary metabolites;ko00941//Flavonoid biosynthesis;ko01100//Metabolic pathways;ko02010//ABC transporters	Metabolism;Environmental Information Processing	Biosynthesis of other secondary metabolites;Membrane transport;Global and overview maps	-1.26887
MsG0380016746.01	ko01110//Biosynthesis of secondary metabolites;ko00940//Phenylpropanoid biosynthesis;ko01100//Metabolic pathways	Metabolism	Global and overview maps;Biosynthesis of other secondary metabolites	-2.02031
MsG0280010617.01	ko01110//Biosynthesis of secondary metabolites;ko00940//Phenylpropanoid biosynthesis;ko01100//Metabolic pathways	Metabolism	Biosynthesis of other secondary metabolites;Global and overview maps	2.77844
MsG0780040944.01	ko01110//Biosynthesis of secondary metabolites;ko00940//Phenylpropanoid biosynthesis;ko00360//Phenylalanine metabolism;ko01100//Metabolic pathways	Metabolism	Biosynthesis of other secondary metabolites;Global and overview maps;Amino acid metabolism	1.02757
MsG0780036381.01	ko01110//Biosynthesis of secondary metabolites;ko00906//Carotenoid biosynthesis;ko00944//Flavone and flavonol biosynthesis;ko01100//Metabolic pathways	Metabolism	Biosynthesis of other secondary metabolites;Global and overview maps;Metabolism of terpenoids and polyketides	3.8893
MsG0880043249.01	ko01110//Biosynthesis of secondary metabolites;ko00902//Monoterpenoid biosynthesis	Metabolism	Global and overview maps;Metabolism of terpenoids and polyketides	1.14147
MsG0880041896.01	ko01110//Biosynthesis of secondary metabolites;ko00630//Glyoxylate and dicarboxylate metabolism;ko01100//Metabolic pathways;ko00020//Citrate cycle (TCA cycle);ko00620//Pyruvate metabolism;ko00270//Cysteine and methionine metabolism;ko01200//Carbon metabolism;ko00710//Carbon fixation in photosynthetic organisms	Metabolism	Carbohydrate metabolism;Amino acid metabolism;Global and overview maps;Energy metabolism	1.42964
MsG0380011495.01	ko01110//Biosynthesis of secondary metabolites;ko00561//Glycerolipid metabolism;ko01100//Metabolic pathways;ko00940//Phenylpropanoid biosynthesis;ko00511//Other glycan degradation;ko00500//Starch and sucrose metabolism;ko00460//Cyanoamino acid metabolism	Metabolism	Carbohydrate metabolism;Glycan biosynthesis and metabolism;Biosynthesis of other secondary metabolites;Lipid metabolism;Metabolism of other amino acids;Global and overview maps	2.3231
MsG0380015911.01	ko01110//Biosynthesis of secondary metabolites;ko00460//Cyanoamino acid metabolism;ko00500//Starch and sucrose metabolism;ko01100//Metabolic pathways;ko00940//Phenylpropanoid biosynthesis	Metabolism	Carbohydrate metabolism;Metabolism of other amino acids;Global and overview maps;Biosynthesis of other secondary metabolites	1.13604
MsG0580029353.01	ko01110//Biosynthesis of secondary metabolites;ko00460//Cyanoamino acid metabolism;ko00500//Starch and sucrose metabolism;ko00561//Glycerolipid metabolism;ko00511//Other glycan degradation;ko00940//Phenylpropanoid biosynthesis;ko01100//Metabolic pathways	Metabolism	Metabolism of other amino acids;Biosynthesis of other secondary metabolites;Glycan biosynthesis and metabolism;Lipid metabolism;Global and overview maps;Carbohydrate metabolism	2.94748
MsG0680030908.01	ko01110//Biosynthesis of secondary metabolites;ko00460//Cyanoamino acid metabolism	Metabolism	Global and overview maps;Metabolism of other amino acids	4.05103
MsG0380015885.01	ko01110//Biosynthesis of secondary metabolites;ko00460//Cyanoamino acid metabolism	Metabolism	Metabolism of other amino acids;Global and overview maps	3.33279
MsG0380015452.01	ko01110//Biosynthesis of secondary metabolites;ko00400//Phenylalanine, tyrosine and tryptophan biosynthesis;ko01100//Metabolic pathways;ko01230//Biosynthesis of amino acids	Metabolism	Global and overview maps;Amino acid metabolism	1.60897
MsG0880046991.01	ko01110//Biosynthesis of secondary metabolites;ko00190//Oxidative phosphorylation;ko03018//RNA degradation;ko00030//Pentose phosphate pathway;ko01100//Metabolic pathways;ko01230//Biosynthesis of amino acids;ko00052//Galactose metabolism;ko01200//Carbon metabolism;ko00010//Glycolysis / Gluconeogenesis;ko00051//Fructose and mannose metabolism	Metabolism;Genetic Information Processing	Global and overview maps;Folding, sorting and degradation;Energy metabolism;Carbohydrate metabolism	2.93999
MsG0480021486.01	ko01110//Biosynthesis of secondary metabolites;ko00100//Steroid biosynthesis;ko01100//Metabolic pathways	Metabolism	Lipid metabolism;Global and overview maps	1.11018
MsG0380012835.01	ko01110//Biosynthesis of secondary metabolites;ko00100//Steroid biosynthesis;ko01100//Metabolic pathways	Metabolism	Lipid metabolism;Global and overview maps	2.06146
MsG0880047544.01	ko01110//Biosynthesis of secondary metabolites;ko00073//Cutin, suberine and wax biosynthesis	Metabolism	Global and overview maps;Lipid metabolism	-1.01114
MsG0780040431.01	ko01110//Biosynthesis of secondary metabolites;ko00073//Cutin, suberine and wax biosynthesis	Metabolism	Global and overview maps;Lipid metabolism	9.8434
MsG0180000984.01	ko01110//Biosynthesis of secondary metabolites;ko00030//Pentose phosphate pathway;ko01200//Carbon metabolism;ko01100//Metabolic pathways	Metabolism	Carbohydrate metabolism;Global and overview maps	1.51086
MsG0380012367.01	ko01100//Metabolic pathways;ko04141//Protein processing in endoplasmic reticulum;ko00510//N-Glycan biosynthesis	Metabolism;Genetic Information Processing	Folding, sorting and degradation;Glycan biosynthesis and metabolism;Global and overview maps	3.24553
MsG0380016893.01	ko01100//Metabolic pathways;ko04070//Phosphatidylinositol signaling system;ko04144//Endocytosis;ko00562//Inositol phosphate metabolism	Cellular Processes;Metabolism;Environmental Information Processing	Transport and catabolism;Signal transduction;Carbohydrate metabolism;Global and overview maps	1.23072
MsG0180003953.01	ko01100//Metabolic pathways;ko04070//Phosphatidylinositol signaling system;ko00562//Inositol phosphate metabolism	Metabolism;Environmental Information Processing	Carbohydrate metabolism;Global and overview maps;Signal transduction	1.84069
MsG0780040978.01	ko01100//Metabolic pathways;ko01230//Biosynthesis of amino acids;ko01110//Biosynthesis of secondary metabolites;ko00270//Cysteine and methionine metabolism	Metabolism	Amino acid metabolism;Global and overview maps	2.36665
MsG0180005856.01	ko01100//Metabolic pathways;ko01230//Biosynthesis of amino acids;ko01110//Biosynthesis of secondary metabolites;ko00030//Pentose phosphate pathway;ko00710//Carbon fixation in photosynthetic organisms;ko01200//Carbon metabolism	Metabolism	Energy metabolism;Global and overview maps;Carbohydrate metabolism	-1.07388
MsG0780038393.01	ko01100//Metabolic pathways;ko01212//Fatty acid metabolism;ko00780//Biotin metabolism;ko00061//Fatty acid biosynthesis	Metabolism	Metabolism of cofactors and vitamins;Global and overview maps;Lipid metabolism	1.77907
MsG0580028763.01	ko01100//Metabolic pathways;ko01110//Biosynthesis of secondary metabolites;ko01200//Carbon metabolism;ko00630//Glyoxylate and dicarboxylate metabolism;ko00010//Glycolysis / Gluconeogenesis;ko00620//Pyruvate metabolism	Metabolism	Global and overview maps;Carbohydrate metabolism	-1.08752
MsG0480018285.01	ko01100//Metabolic pathways;ko01110//Biosynthesis of secondary metabolites;ko00940//Phenylpropanoid biosynthesis	Metabolism	Biosynthesis of other secondary metabolites;Global and overview maps	1.2497
MsG0480018185.01	ko01100//Metabolic pathways;ko01110//Biosynthesis of secondary metabolites;ko00940//Phenylpropanoid biosynthesis	Metabolism	Biosynthesis of other secondary metabolites;Global and overview maps	-1.52607
MsG0580024823.01	ko01100//Metabolic pathways;ko01110//Biosynthesis of secondary metabolites;ko00906//Carotenoid biosynthesis	Metabolism	Metabolism of terpenoids and polyketides;Global and overview maps	-1.80814
MsG0280009781.01	ko01100//Metabolic pathways;ko01110//Biosynthesis of secondary metabolites;ko00906//Carotenoid biosynthesis	Metabolism	Global and overview maps;Metabolism of terpenoids and polyketides	-2.06228
MsG0280007783.01	ko01100//Metabolic pathways;ko01110//Biosynthesis of secondary metabolites;ko00906//Carotenoid biosynthesis	Metabolism	Metabolism of terpenoids and polyketides;Global and overview maps	1.22096
MsG0680031007.01	ko01100//Metabolic pathways;ko01110//Biosynthesis of secondary metabolites;ko00905//Brassinosteroid biosynthesis	Metabolism	Global and overview maps;Metabolism of terpenoids and polyketides	1.73205
MsG0180004530.01	ko01100//Metabolic pathways;ko01110//Biosynthesis of secondary metabolites;ko00904//Diterpenoid biosynthesis	Metabolism	Global and overview maps;Metabolism of terpenoids and polyketides	5.33985
MsG0280007281.01	ko01100//Metabolic pathways;ko01110//Biosynthesis of secondary metabolites;ko00900//Terpenoid backbone biosynthesis	Metabolism	Metabolism of terpenoids and polyketides;Global and overview maps	1.25065
MsG0480021803.01	ko01100//Metabolic pathways;ko01110//Biosynthesis of secondary metabolites;ko00860//Porphyrin and chlorophyll metabolism	Metabolism	Global and overview maps;Metabolism of cofactors and vitamins	1.0961
MsG0080048423.01	ko01100//Metabolic pathways;ko01110//Biosynthesis of secondary metabolites;ko00561//Glycerolipid metabolism;ko00564//Glycerophospholipid metabolism	Metabolism	Lipid metabolism;Global and overview maps	-3.44057
MsG0280006797.01	ko01100//Metabolic pathways;ko01110//Biosynthesis of secondary metabolites;ko00500//Starch and sucrose metabolism;ko00511//Other glycan degradation;ko00561//Glycerolipid metabolism;ko00940//Phenylpropanoid biosynthesis;ko00460//Cyanoamino acid metabolism	Metabolism	Glycan biosynthesis and metabolism;Metabolism of other amino acids;Carbohydrate metabolism;Global and overview maps;Biosynthesis of other secondary metabolites;Lipid metabolism	1.67277
MsG0880042895.01	ko01100//Metabolic pathways;ko01110//Biosynthesis of secondary metabolites;ko00500//Starch and sucrose metabolism	Metabolism	Carbohydrate metabolism;Global and overview maps	1.05388
MsG0880047232.01	ko01100//Metabolic pathways;ko01110//Biosynthesis of secondary metabolites;ko00270//Cysteine and methionine metabolism;ko01230//Biosynthesis of amino acids	Metabolism	Global and overview maps;Amino acid metabolism	1.32526
MsG0480021740.01	ko01100//Metabolic pathways;ko01110//Biosynthesis of secondary metabolites;ko00100//Steroid biosynthesis	Metabolism	Lipid metabolism;Global and overview maps	1.47229
MsG0580029144.01	ko01100//Metabolic pathways;ko01110//Biosynthesis of secondary metabolites;ko00062//Fatty acid elongation	Metabolism	Lipid metabolism;Global and overview maps	1.09984
MsG0880046441.01	ko01100//Metabolic pathways;ko01110//Biosynthesis of secondary metabolites;ko00010//Glycolysis / Gluconeogenesis;ko00052//Galactose metabolism	Metabolism	Global and overview maps;Carbohydrate metabolism	1.05876
MsG0480022590.01	ko01100//Metabolic pathways;ko01110//Biosynthesis of secondary metabolites;ko00010//Glycolysis / Gluconeogenesis	Metabolism	Global and overview maps;Carbohydrate metabolism	1.64341
MsG0880045430.01	ko01100//Metabolic pathways;ko00970//Aminoacyl-tRNA biosynthesis	Genetic Information Processing;Metabolism	Global and overview maps;Translation	1.52534
MsG0380015350.01	ko01100//Metabolic pathways;ko00960//Tropane, piperidine and pyridine alkaloid biosynthesis;ko01110//Biosynthesis of secondary metabolites	Metabolism	Biosynthesis of other secondary metabolites;Global and overview maps	2.20288
MsG0780040080.01	ko01100//Metabolic pathways;ko00941//Flavonoid biosynthesis;ko01110//Biosynthesis of secondary metabolites;ko04712//Circadian rhythm - plant	Organismal Systems;Metabolism	Biosynthesis of other secondary metabolites;Environmental adaptation;Global and overview maps	2.36846
MsG0580027458.01	ko01100//Metabolic pathways;ko00941//Flavonoid biosynthesis;ko01110//Biosynthesis of secondary metabolites	Metabolism	Biosynthesis of other secondary metabolites;Global and overview maps	4.61644
MsG0380018027.01	ko01100//Metabolic pathways;ko00941//Flavonoid biosynthesis;ko01110//Biosynthesis of secondary metabolites	Metabolism	Global and overview maps;Biosynthesis of other secondary metabolites	3.84759
MsG0880046527.01	ko01100//Metabolic pathways;ko00941//Flavonoid biosynthesis;ko00944//Flavone and flavonol biosynthesis;ko01110//Biosynthesis of secondary metabolites	Metabolism	Biosynthesis of other secondary metabolites;Global and overview maps	2.24793
MsG0780040943.01	ko01100//Metabolic pathways;ko00940//Phenylpropanoid biosynthesis;ko01110//Biosynthesis of secondary metabolites;ko00360//Phenylalanine metabolism	Metabolism	Global and overview maps;Biosynthesis of other secondary metabolites;Amino acid metabolism	1.33002
MsG0880047645.01	ko01100//Metabolic pathways;ko00940//Phenylpropanoid biosynthesis;ko01110//Biosynthesis of secondary metabolites	Metabolism	Biosynthesis of other secondary metabolites;Global and overview maps	-1.43075
MsG0180000030.01	ko01100//Metabolic pathways;ko00940//Phenylpropanoid biosynthesis;ko01110//Biosynthesis of secondary metabolites	Metabolism	Global and overview maps;Biosynthesis of other secondary metabolites	1.50064
MsG0780038341.01	ko01100//Metabolic pathways;ko00940//Phenylpropanoid biosynthesis;ko00460//Cyanoamino acid metabolism;ko00500//Starch and sucrose metabolism;ko01110//Biosynthesis of secondary metabolites	Metabolism	Carbohydrate metabolism;Biosynthesis of other secondary metabolites;Metabolism of other amino acids;Global and overview maps	1.44967
MsG0880045503.01	ko01100//Metabolic pathways;ko00900//Terpenoid backbone biosynthesis;ko01110//Biosynthesis of secondary metabolites	Metabolism	Global and overview maps;Metabolism of terpenoids and polyketides	1.21991
MsG0280007531.01	ko01100//Metabolic pathways;ko00900//Terpenoid backbone biosynthesis;ko01110//Biosynthesis of secondary metabolites	Metabolism	Global and overview maps;Metabolism of terpenoids and polyketides	-1.78182
MsG0380017118.01	ko01100//Metabolic pathways;ko00860//Porphyrin and chlorophyll metabolism;ko04075//Plant hormone signal transduction;ko01110//Biosynthesis of secondary metabolites	Metabolism;Environmental Information Processing	Signal transduction;Metabolism of cofactors and vitamins;Global and overview maps	1.3489
MsG0880043922.01	ko01100//Metabolic pathways;ko00860//Porphyrin and chlorophyll metabolism;ko01110//Biosynthesis of secondary metabolites	Metabolism	Metabolism of cofactors and vitamins;Global and overview maps	1.08241
MsG0580024327.01	ko01100//Metabolic pathways;ko00860//Porphyrin and chlorophyll metabolism;ko01110//Biosynthesis of secondary metabolites	Metabolism	Metabolism of cofactors and vitamins;Global and overview maps	1.4123
MsG0580026719.01	ko01100//Metabolic pathways;ko00790//Folate biosynthesis	Metabolism	Global and overview maps;Metabolism of cofactors and vitamins	2.57004
MsG0180004302.01	ko01100//Metabolic pathways;ko00770//Pantothenate and CoA biosynthesis	Metabolism	Global and overview maps;Metabolism of cofactors and vitamins	1.15907
MsG0880042538.01	ko01100//Metabolic pathways;ko00750//Vitamin B6 metabolism	Metabolism	Metabolism of cofactors and vitamins;Global and overview maps	1.57175
MsG0880046970.01	ko01100//Metabolic pathways;ko00710//Carbon fixation in photosynthetic organisms;ko01200//Carbon metabolism;ko00620//Pyruvate metabolism	Metabolism	Global and overview maps;Carbohydrate metabolism;Energy metabolism	1.02346
MsG0380013128.01	ko01100//Metabolic pathways;ko00563//Glycosylphosphatidylinositol (GPI)-anchor biosynthesis	Metabolism	Glycan biosynthesis and metabolism;Global and overview maps	1.09029
MsG0380017792.01	ko01100//Metabolic pathways;ko00562//Inositol phosphate metabolism;ko04070//Phosphatidylinositol signaling system	Environmental Information Processing;Metabolism	Global and overview maps;Carbohydrate metabolism;Signal transduction	1.90781
MsG0480023344.01	ko01100//Metabolic pathways;ko00562//Inositol phosphate metabolism	Metabolism	Global and overview maps;Carbohydrate metabolism	-1.22917
MsG0280011248.01	ko01100//Metabolic pathways;ko00561//Glycerolipid metabolism	Metabolism	Lipid metabolism;Global and overview maps	-1.24979
MsG0880043260.01	ko01100//Metabolic pathways;ko00520//Amino sugar and nucleotide sugar metabolism	Metabolism	Global and overview maps;Carbohydrate metabolism	1.57061
MsG0780041354.01	ko01100//Metabolic pathways;ko00520//Amino sugar and nucleotide sugar metabolism	Metabolism	Global and overview maps;Carbohydrate metabolism	2.28051
MsG0680031451.01	ko01100//Metabolic pathways;ko00520//Amino sugar and nucleotide sugar metabolism	Metabolism	Carbohydrate metabolism;Global and overview maps	1.6186
MsG0180005764.01	ko01100//Metabolic pathways;ko00520//Amino sugar and nucleotide sugar metabolism	Metabolism	Global and overview maps;Carbohydrate metabolism	1.46423
MsG0680035448.01	ko01100//Metabolic pathways;ko00500//Starch and sucrose metabolism;ko00940//Phenylpropanoid biosynthesis;ko01110//Biosynthesis of secondary metabolites;ko03018//RNA degradation;ko00460//Cyanoamino acid metabolism	Genetic Information Processing;Metabolism	Global and overview maps;Biosynthesis of other secondary metabolites;Carbohydrate metabolism;Folding, sorting and degradation;Metabolism of other amino acids	-1.10228
MsG0480023913.01	ko01100//Metabolic pathways;ko00500//Starch and sucrose metabolism	Metabolism	Carbohydrate metabolism;Global and overview maps	2.43588
MsG0380011674.01	ko01100//Metabolic pathways;ko00500//Starch and sucrose metabolism	Metabolism	Carbohydrate metabolism;Global and overview maps	2.83458
MsG0380017574.01	ko01100//Metabolic pathways;ko00480//Glutathione metabolism	Metabolism	Global and overview maps;Metabolism of other amino acids	1.40813
MsG0280008912.01	ko01100//Metabolic pathways;ko00480//Glutathione metabolism	Metabolism	Global and overview maps;Metabolism of other amino acids	-7.33985
MsG0780041255.01	ko01100//Metabolic pathways;ko00380//Tryptophan metabolism	Metabolism	Amino acid metabolism;Global and overview maps	-2.14187
MsG0180005806.01	ko01100//Metabolic pathways;ko00380//Tryptophan metabolism	Metabolism	Global and overview maps;Amino acid metabolism	1.22853
MsG0480022657.01	ko01100//Metabolic pathways;ko00280//Valine, leucine and isoleucine degradation;ko03013//RNA transport	Metabolism;Genetic Information Processing	Amino acid metabolism;Global and overview maps;Translation	-1.06671
MsG0280007427.01	ko01100//Metabolic pathways;ko00270//Cysteine and methionine metabolism;ko01110//Biosynthesis of secondary metabolites	Metabolism	Amino acid metabolism;Global and overview maps	-2.94224
MsG0280011223.01	ko01100//Metabolic pathways;ko00261//Monobactam biosynthesis;ko00300//Lysine biosynthesis;ko01230//Biosynthesis of amino acids;ko01110//Biosynthesis of secondary metabolites	Metabolism	Amino acid metabolism;Global and overview maps;Biosynthesis of other secondary metabolites	1.13421
MsG0680030756.01	ko01100//Metabolic pathways;ko00196//Photosynthesis - antenna proteins	Metabolism	Energy metabolism;Global and overview maps	1.40347
MsG0880047548.01	ko01100//Metabolic pathways;ko00190//Oxidative phosphorylation	Metabolism	Energy metabolism;Global and overview maps	1.05038
MsG0480023569.01	ko01100//Metabolic pathways;ko00190//Oxidative phosphorylation	Metabolism	Energy metabolism;Global and overview maps	1.26833
MsG0880043147.01	ko01100//Metabolic pathways;ko00073//Cutin, suberine and wax biosynthesis	Metabolism	Lipid metabolism;Global and overview maps	4.51785
MsG0380015870.01	ko01100//Metabolic pathways;ko00071//Fatty acid degradation;ko00010//Glycolysis / Gluconeogenesis;ko00350//Tyrosine metabolism;ko01110//Biosynthesis of secondary metabolites;ko01200//Carbon metabolism	Metabolism	Global and overview maps;Lipid metabolism;Carbohydrate metabolism;Amino acid metabolism	1.92156
MsG0280010985.01	ko01100//Metabolic pathways;ko00062//Fatty acid elongation;ko01110//Biosynthesis of secondary metabolites	Metabolism	Global and overview maps;Lipid metabolism	1.37851
MsG0780039643.01	ko01100//Metabolic pathways;ko00051//Fructose and mannose metabolism;ko01110//Biosynthesis of secondary metabolites;ko00520//Amino sugar and nucleotide sugar metabolism	Metabolism	Global and overview maps;Carbohydrate metabolism	1.02105
MsG0480022703.01	ko01100//Metabolic pathways;ko00040//Pentose and glucuronate interconversions;ko04141//Protein processing in endoplasmic reticulum	Metabolism;Genetic Information Processing	Carbohydrate metabolism;Folding, sorting and degradation;Global and overview maps	-1.15372
MsG0880047321.01	ko01100//Metabolic pathways;ko00040//Pentose and glucuronate interconversions	Metabolism	Carbohydrate metabolism;Global and overview maps	2.30728
MsG0580024044.01	ko01100//Metabolic pathways;ko00040//Pentose and glucuronate interconversions	Metabolism	Global and overview maps;Carbohydrate metabolism	-1.14036
MsG0480023907.01	ko01100//Metabolic pathways;ko00040//Pentose and glucuronate interconversions	Metabolism	Carbohydrate metabolism;Global and overview maps	-1.2274
MsG0480023798.01	ko01100//Metabolic pathways;ko00040//Pentose and glucuronate interconversions	Metabolism	Global and overview maps;Carbohydrate metabolism	2.69735
MsG0380011690.01	ko01100//Metabolic pathways;ko00040//Pentose and glucuronate interconversions	Metabolism	Carbohydrate metabolism;Global and overview maps	-1.20817
MsG0280007923.01	ko01100//Metabolic pathways;ko00040//Pentose and glucuronate interconversions	Metabolism	Carbohydrate metabolism;Global and overview maps	1.60055
MsG0780040855.01	ko01100//Metabolic pathways	Metabolism	Global and overview maps	4.0199
MsG0180002929.01	ko01100//Metabolic pathways	Metabolism	Global and overview maps	4.42146
MsG0780039396.01	ko00970//Aminoacyl-tRNA biosynthesis	Genetic Information Processing	Translation	-1.07376
MsG0080048838.01	ko00970//Aminoacyl-tRNA biosynthesis	Genetic Information Processing	Translation	-1.85972
MsG0880043065.01	ko00965//Betalain biosynthesis;ko01100//Metabolic pathways;ko00901//Indole alkaloid biosynthesis;ko00950//Isoquinoline alkaloid biosynthesis;ko01110//Biosynthesis of secondary metabolites;ko00350//Tyrosine metabolism;ko00360//Phenylalanine metabolism;ko00380//Tryptophan metabolism	Metabolism	Biosynthesis of other secondary metabolites;Amino acid metabolism;Global and overview maps	-6.56986
MsG0880044604.01	ko00965//Betalain biosynthesis	Metabolism	Biosynthesis of other secondary metabolites	-1.78082
MsG0380015357.01	ko00960//Tropane, piperidine and pyridine alkaloid biosynthesis;ko01110//Biosynthesis of secondary metabolites;ko01100//Metabolic pathways	Metabolism	Biosynthesis of other secondary metabolites;Global and overview maps	2.43601
MsG0480020076.01	ko00950//Isoquinoline alkaloid biosynthesis;ko01100//Metabolic pathways;ko00940//Phenylpropanoid biosynthesis;ko00945//Stilbenoid, diarylheptanoid and gingerol biosynthesis;ko01110//Biosynthesis of secondary metabolites	Metabolism	Biosynthesis of other secondary metabolites;Global and overview maps	-1.11993
MsG0480020072.01	ko00945//Stilbenoid, diarylheptanoid and gingerol biosynthesis;ko01100//Metabolic pathways;ko01110//Biosynthesis of secondary metabolites;ko00950//Isoquinoline alkaloid biosynthesis	Metabolism	Global and overview maps;Biosynthesis of other secondary metabolites	-1.49536
MsG0380012044.01	ko00943//Isoflavonoid biosynthesis;ko04075//Plant hormone signal transduction;ko01110//Biosynthesis of secondary metabolites	Environmental Information Processing;Metabolism	Biosynthesis of other secondary metabolites;Global and overview maps;Signal transduction	1.09615
MsG0780039574.01	ko00943//Isoflavonoid biosynthesis;ko01110//Biosynthesis of secondary metabolites	Metabolism	Global and overview maps;Biosynthesis of other secondary metabolites	1.08061
MsG0180005641.01	ko00943//Isoflavonoid biosynthesis;ko01110//Biosynthesis of secondary metabolites	Metabolism	Global and overview maps;Biosynthesis of other secondary metabolites	-1.23436
MsG0680030961.01	ko00943//Isoflavonoid biosynthesis;ko00330//Arginine and proline metabolism;ko00944//Flavone and flavonol biosynthesis	Metabolism	Amino acid metabolism;Biosynthesis of other secondary metabolites	-1.79518
MsG0380013835.01	ko00941//Flavonoid biosynthesis;ko01110//Biosynthesis of secondary metabolites;ko00940//Phenylpropanoid biosynthesis;ko00945//Stilbenoid, diarylheptanoid and gingerol biosynthesis;ko01100//Metabolic pathways	Metabolism	Biosynthesis of other secondary metabolites;Global and overview maps	1.92452
MsG0480023023.01	ko00941//Flavonoid biosynthesis;ko00945//Stilbenoid, diarylheptanoid and gingerol biosynthesis;ko01110//Biosynthesis of secondary metabolites;ko00940//Phenylpropanoid biosynthesis;ko01100//Metabolic pathways	Metabolism	Biosynthesis of other secondary metabolites;Global and overview maps	-1.95006
MsG0280009775.01	ko00941//Flavonoid biosynthesis;ko00945//Stilbenoid, diarylheptanoid and gingerol biosynthesis;ko01100//Metabolic pathways;ko00940//Phenylpropanoid biosynthesis;ko01110//Biosynthesis of secondary metabolites;ko00360//Phenylalanine metabolism	Metabolism	Global and overview maps;Amino acid metabolism;Biosynthesis of other secondary metabolites	1.49737
MsG0380017056.01	ko00941//Flavonoid biosynthesis;ko00940//Phenylpropanoid biosynthesis;ko01100//Metabolic pathways;ko00945//Stilbenoid, diarylheptanoid and gingerol biosynthesis;ko01110//Biosynthesis of secondary metabolites	Metabolism	Global and overview maps;Biosynthesis of other secondary metabolites	-1.34346
MsG0880045944.01	ko00940//Phenylpropanoid biosynthesis;ko03020//RNA polymerase;ko01110//Biosynthesis of secondary metabolites;ko01100//Metabolic pathways	Genetic Information Processing;Metabolism	Global and overview maps;Transcription;Biosynthesis of other secondary metabolites	1.28649
MsG0880045958.01	ko00940//Phenylpropanoid biosynthesis;ko01110//Biosynthesis of secondary metabolites;ko01100//Metabolic pathways;ko03020//RNA polymerase	Metabolism;Genetic Information Processing	Biosynthesis of other secondary metabolites;Global and overview maps;Transcription	2.59845
MsG0680030421.01	ko00940//Phenylpropanoid biosynthesis;ko01110//Biosynthesis of secondary metabolites;ko01100//Metabolic pathways	Metabolism	Global and overview maps;Biosynthesis of other secondary metabolites	1.25113
MsG0580025603.01	ko00940//Phenylpropanoid biosynthesis;ko01110//Biosynthesis of secondary metabolites;ko01100//Metabolic pathways	Metabolism	Global and overview maps;Biosynthesis of other secondary metabolites	-3.36457
MsG0380014890.01	ko00940//Phenylpropanoid biosynthesis;ko01110//Biosynthesis of secondary metabolites;ko01100//Metabolic pathways	Metabolism	Biosynthesis of other secondary metabolites;Global and overview maps	-1.44436
MsG0780040187.01	ko00940//Phenylpropanoid biosynthesis;ko01110//Biosynthesis of secondary metabolites;ko00460//Cyanoamino acid metabolism;ko00500//Starch and sucrose metabolism;ko01100//Metabolic pathways	Metabolism	Metabolism of other amino acids;Global and overview maps;Biosynthesis of other secondary metabolites;Carbohydrate metabolism	1.64006
MsG0880045664.01	ko00940//Phenylpropanoid biosynthesis;ko01100//Metabolic pathways;ko01110//Biosynthesis of secondary metabolites	Metabolism	Global and overview maps;Biosynthesis of other secondary metabolites	-1.32532
MsG0580024758.01	ko00940//Phenylpropanoid biosynthesis;ko01100//Metabolic pathways;ko01110//Biosynthesis of secondary metabolites	Metabolism	Global and overview maps;Biosynthesis of other secondary metabolites	1.32444
MsG0680035075.01	ko00940//Phenylpropanoid biosynthesis;ko00460//Cyanoamino acid metabolism;ko01110//Biosynthesis of secondary metabolites;ko01100//Metabolic pathways;ko00500//Starch and sucrose metabolism	Metabolism	Global and overview maps;Biosynthesis of other secondary metabolites;Metabolism of other amino acids;Carbohydrate metabolism	1.18665
MsG0580027526.01	ko00910//Nitrogen metabolism	Metabolism	Energy metabolism	2.23313
MsG0580027470.01	ko00910//Nitrogen metabolism	Metabolism	Energy metabolism	3.29824
MsG0380016573.01	ko00910//Nitrogen metabolism	Metabolism	Energy metabolism	-1.35603
MsG0380015811.01	ko00910//Nitrogen metabolism	Metabolism	Energy metabolism	-2.84032
MsG0880042579.01	ko00909//Sesquiterpenoid and triterpenoid biosynthesis;ko01110//Biosynthesis of secondary metabolites	Metabolism	Global and overview maps;Metabolism of terpenoids and polyketides	-1.23292
MsG0880042578.01	ko00909//Sesquiterpenoid and triterpenoid biosynthesis;ko01110//Biosynthesis of secondary metabolites	Metabolism	Metabolism of terpenoids and polyketides;Global and overview maps	-1.52838
MsG0880045477.01	ko00906//Carotenoid biosynthesis	Metabolism	Metabolism of terpenoids and polyketides	-1.34852
MsG0280009520.01	ko00902//Monoterpenoid biosynthesis;ko01100//Metabolic pathways;ko01110//Biosynthesis of secondary metabolites;ko00900//Terpenoid backbone biosynthesis	Metabolism	Global and overview maps;Metabolism of terpenoids and polyketides	-2.974
MsG0180003363.01	ko00900//Terpenoid backbone biosynthesis	Metabolism	Metabolism of terpenoids and polyketides	-1.78958
MsG0580024435.01	ko00860//Porphyrin and chlorophyll metabolism;ko01110//Biosynthesis of secondary metabolites	Metabolism	Global and overview maps;Metabolism of cofactors and vitamins	-1.46635
MsG0080048312.01	ko00790//Folate biosynthesis;ko01100//Metabolic pathways;ko01110//Biosynthesis of secondary metabolites;ko00740//Riboflavin metabolism	Metabolism	Metabolism of cofactors and vitamins;Global and overview maps	1.04455
MsG0780041208.01	ko00790//Folate biosynthesis;ko01100//Metabolic pathways	Metabolism	Global and overview maps;Metabolism of cofactors and vitamins	3.38082
MsG0480022674.01	ko00780//Biotin metabolism;ko01100//Metabolic pathways;ko01212//Fatty acid metabolism;ko00061//Fatty acid biosynthesis	Metabolism	Lipid metabolism;Metabolism of cofactors and vitamins;Global and overview maps	1.079
MsG0480023242.01	ko00760//Nicotinate and nicotinamide metabolism;ko01100//Metabolic pathways;ko00511//Other glycan degradation	Metabolism	Metabolism of cofactors and vitamins;Global and overview maps;Glycan biosynthesis and metabolism	-1.88372
MsG0180005553.01	ko00750//Vitamin B6 metabolism;ko01110//Biosynthesis of secondary metabolites;ko00053//Ascorbate and aldarate metabolism;ko01100//Metabolic pathways	Metabolism	Metabolism of cofactors and vitamins;Carbohydrate metabolism;Global and overview maps	1.05131
MsG0580024656.01	ko00750//Vitamin B6 metabolism	Metabolism	Metabolism of cofactors and vitamins	2.00143
MsG0280006942.01	ko00750//Vitamin B6 metabolism	Metabolism	Metabolism of cofactors and vitamins	2.00143
MsG0380017908.01	ko00710//Carbon fixation in photosynthetic organisms;ko01200//Carbon metabolism;ko01100//Metabolic pathways;ko00620//Pyruvate metabolism;ko03008//Ribosome biogenesis in eukaryotes	Metabolism;Genetic Information Processing	Carbohydrate metabolism;Energy metabolism;Translation;Global and overview maps	-1.32333
MsG0080048636.01	ko00620//Pyruvate metabolism;ko01110//Biosynthesis of secondary metabolites;ko00630//Glyoxylate and dicarboxylate metabolism;ko01100//Metabolic pathways;ko01200//Carbon metabolism	Metabolism	Global and overview maps;Carbohydrate metabolism	2.36678
MsG0380017686.01	ko00620//Pyruvate metabolism;ko00710//Carbon fixation in photosynthetic organisms;ko01200//Carbon metabolism;ko01100//Metabolic pathways	Metabolism	Energy metabolism;Carbohydrate metabolism;Global and overview maps	2.33371
MsG0380015976.01	ko00620//Pyruvate metabolism;ko00270//Cysteine and methionine metabolism;ko00630//Glyoxylate and dicarboxylate metabolism;ko00020//Citrate cycle (TCA cycle);ko01110//Biosynthesis of secondary metabolites;ko01200//Carbon metabolism;ko00710//Carbon fixation in photosynthetic organisms;ko01100//Metabolic pathways	Metabolism	Energy metabolism;Carbohydrate metabolism;Amino acid metabolism;Global and overview maps	1.38769
MsG0380017651.01	ko00620//Pyruvate metabolism	Metabolism	Carbohydrate metabolism	1.04003
MsG0880043874.01	ko00604//Glycosphingolipid biosynthesis - ganglio series;ko01100//Metabolic pathways;ko00600//Sphingolipid metabolism;ko00511//Other glycan degradation;ko00531//Glycosaminoglycan degradation;ko00052//Galactose metabolism	Metabolism	Carbohydrate metabolism;Glycan biosynthesis and metabolism;Global and overview maps;Lipid metabolism	1.70497
MsG0180000115.01	ko00604//Glycosphingolipid biosynthesis - ganglio series;ko00052//Galactose metabolism;ko00531//Glycosaminoglycan degradation;ko01100//Metabolic pathways;ko00511//Other glycan degradation;ko00600//Sphingolipid metabolism	Metabolism	Lipid metabolism;Glycan biosynthesis and metabolism;Global and overview maps;Carbohydrate metabolism	1.32127
MsG0480021109.01	ko00592//alpha-Linolenic acid metabolism;ko01110//Biosynthesis of secondary metabolites;ko00591//Linoleic acid metabolism;ko01100//Metabolic pathways	Metabolism	Global and overview maps;Lipid metabolism	-1.1289
MsG0880042635.01	ko00591//Linoleic acid metabolism	Metabolism	Lipid metabolism	-2.71961
MsG0880042633.01	ko00591//Linoleic acid metabolism	Metabolism	Lipid metabolism	-2.18227
MsG0880042626.01	ko00591//Linoleic acid metabolism	Metabolism	Lipid metabolism	-3.15159
MsG0380015988.01	ko00591//Linoleic acid metabolism	Metabolism	Lipid metabolism	1.0394
MsG0480023634.01	ko00590//Arachidonic acid metabolism;ko00480//Glutathione metabolism	Metabolism	Lipid metabolism;Metabolism of other amino acids	-1.06545
MsG0180000201.01	ko00565//Ether lipid metabolism;ko01100//Metabolic pathways	Metabolism	Global and overview maps;Lipid metabolism	-2.21501
MsG0680035905.01	ko00565//Ether lipid metabolism;ko00591//Linoleic acid metabolism;ko00564//Glycerophospholipid metabolism;ko01110//Biosynthesis of secondary metabolites;ko00590//Arachidonic acid metabolism;ko01100//Metabolic pathways;ko00592//alpha-Linolenic acid metabolism	Metabolism	Lipid metabolism;Global and overview maps	1.64971
MsG0380017421.01	ko00564//Glycerophospholipid metabolism;ko01100//Metabolic pathways;ko04144//Endocytosis;ko00565//Ether lipid metabolism;ko01110//Biosynthesis of secondary metabolites	Metabolism;Cellular Processes	Lipid metabolism;Global and overview maps;Transport and catabolism	1.5661
MsG0680032380.01	ko00564//Glycerophospholipid metabolism;ko01100//Metabolic pathways	Metabolism	Global and overview maps;Lipid metabolism	-1.85042
MsG0880046773.01	ko00564//Glycerophospholipid metabolism	Metabolism	Lipid metabolism	1.09463
MsG0780040005.01	ko00564//Glycerophospholipid metabolism	Metabolism	Lipid metabolism	2.75995
MsG0780036252.01	ko00563//Glycosylphosphatidylinositol (GPI)-anchor biosynthesis;ko01100//Metabolic pathways	Metabolism	Global and overview maps;Glycan biosynthesis and metabolism	1.37342
MsG0180004384.01	ko00562//Inositol phosphate metabolism;ko01100//Metabolic pathways;ko03040//Spliceosome;ko04070//Phosphatidylinositol signaling system	Environmental Information Processing;Metabolism;Genetic Information Processing	Carbohydrate metabolism;Global and overview maps;Transcription;Signal transduction	-1.2745
MsG0880046518.01	ko00561//Glycerolipid metabolism;ko04070//Phosphatidylinositol signaling system;ko00564//Glycerophospholipid metabolism;ko01100//Metabolic pathways;ko01110//Biosynthesis of secondary metabolites	Environmental Information Processing;Metabolism	Signal transduction;Global and overview maps;Lipid metabolism	-1.09171
MsG0180000038.01	ko00561//Glycerolipid metabolism;ko01110//Biosynthesis of secondary metabolites;ko00460//Cyanoamino acid metabolism;ko00511//Other glycan degradation;ko00940//Phenylpropanoid biosynthesis;ko00500//Starch and sucrose metabolism;ko01100//Metabolic pathways	Metabolism	Metabolism of other amino acids;Biosynthesis of other secondary metabolites;Glycan biosynthesis and metabolism;Lipid metabolism;Global and overview maps;Carbohydrate metabolism	3.59972
MsG0780039186.01	ko00561//Glycerolipid metabolism;ko01100//Metabolic pathways;ko01110//Biosynthesis of secondary metabolites;ko00564//Glycerophospholipid metabolism	Metabolism	Global and overview maps;Lipid metabolism	1.21258
MsG0780041699.01	ko00561//Glycerolipid metabolism;ko00500//Starch and sucrose metabolism;ko00940//Phenylpropanoid biosynthesis;ko00460//Cyanoamino acid metabolism;ko01100//Metabolic pathways;ko00511//Other glycan degradation;ko01110//Biosynthesis of secondary metabolites	Metabolism	Carbohydrate metabolism;Glycan biosynthesis and metabolism;Biosynthesis of other secondary metabolites;Lipid metabolism;Metabolism of other amino acids;Global and overview maps	6.45554
MsG0480023139.01	ko00561//Glycerolipid metabolism;ko00280//Valine, leucine and isoleucine degradation;ko04144//Endocytosis;ko01100//Metabolic pathways	Metabolism;Cellular Processes	Lipid metabolism;Global and overview maps;Amino acid metabolism;Transport and catabolism	9.7211
MsG0880046858.01	ko00531//Glycosaminoglycan degradation;ko01100//Metabolic pathways	Metabolism	Global and overview maps;Glycan biosynthesis and metabolism	1.28379
MsG0180000319.01	ko00531//Glycosaminoglycan degradation;ko00600//Sphingolipid metabolism;ko01100//Metabolic pathways;ko00052//Galactose metabolism;ko00511//Other glycan degradation;ko00604//Glycosphingolipid biosynthesis - ganglio series	Metabolism	Lipid metabolism;Glycan biosynthesis and metabolism;Global and overview maps;Carbohydrate metabolism	-2.06743
MsG0380016873.01	ko00531//Glycosaminoglycan degradation;ko00511//Other glycan degradation;ko01100//Metabolic pathways;ko00600//Sphingolipid metabolism;ko00052//Galactose metabolism;ko00604//Glycosphingolipid biosynthesis - ganglio series	Metabolism	Glycan biosynthesis and metabolism;Lipid metabolism;Global and overview maps;Carbohydrate metabolism	1.20256
MsG0480020550.01	ko00520//Amino sugar and nucleotide sugar metabolism;ko01100//Metabolic pathways	Metabolism	Global and overview maps;Carbohydrate metabolism	-1.13474
MsG0280007882.01	ko00520//Amino sugar and nucleotide sugar metabolism;ko01100//Metabolic pathways	Metabolism	Global and overview maps;Carbohydrate metabolism	2.08154
MsG0180006182.01	ko00520//Amino sugar and nucleotide sugar metabolism;ko00604//Glycosphingolipid biosynthesis - ganglio series;ko00603//Glycosphingolipid biosynthesis - globo and isoglobo series;ko01100//Metabolic pathways;ko00531//Glycosaminoglycan degradation;ko00511//Other glycan degradation	Metabolism	Global and overview maps;Carbohydrate metabolism;Glycan biosynthesis and metabolism	4.04647
MsG0880043920.01	ko00520//Amino sugar and nucleotide sugar metabolism	Metabolism	Carbohydrate metabolism	1.77147
MsG0780036250.01	ko00520//Amino sugar and nucleotide sugar metabolism	Metabolism	Carbohydrate metabolism	-1.77837
MsG0280011376.01	ko00520//Amino sugar and nucleotide sugar metabolism	Metabolism	Carbohydrate metabolism	-1.20879
MsG0680031365.01	ko00511//Other glycan degradation;ko00940//Phenylpropanoid biosynthesis;ko01110//Biosynthesis of secondary metabolites;ko04144//Endocytosis;ko01100//Metabolic pathways;ko00500//Starch and sucrose metabolism;ko00460//Cyanoamino acid metabolism;ko00561//Glycerolipid metabolism	Cellular Processes;Metabolism	Transport and catabolism;Metabolism of other amino acids;Glycan biosynthesis and metabolism;Biosynthesis of other secondary metabolites;Carbohydrate metabolism;Lipid metabolism;Global and overview maps	3.0047
MsG0880045616.01	ko00511//Other glycan degradation	Metabolism	Glycan biosynthesis and metabolism	1.28464
MsG0880043079.01	ko00511//Other glycan degradation	Metabolism	Glycan biosynthesis and metabolism	-1.71115
MsG0380015514.01	ko00511//Other glycan degradation	Metabolism	Glycan biosynthesis and metabolism	1.2477
MsG0780036485.01	ko00500//Starch and sucrose metabolism;ko03440//Homologous recombination;ko03030//DNA replication;ko03430//Mismatch repair;ko03420//Nucleotide excision repair	Genetic Information Processing;Metabolism	Carbohydrate metabolism;Replication and repair	-1.31264
MsG0080048754.01	ko00500//Starch and sucrose metabolism;ko01100//Metabolic pathways;ko03010//Ribosome	Genetic Information Processing;Metabolism	Carbohydrate metabolism;Global and overview maps;Translation	1.27665
MsG0480021120.01	ko00500//Starch and sucrose metabolism;ko01100//Metabolic pathways;ko00460//Cyanoamino acid metabolism;ko00940//Phenylpropanoid biosynthesis;ko01110//Biosynthesis of secondary metabolites	Metabolism	Global and overview maps;Metabolism of other amino acids;Carbohydrate metabolism;Biosynthesis of other secondary metabolites	2.88452
MsG0880041965.01	ko00500//Starch and sucrose metabolism;ko01100//Metabolic pathways;ko00052//Galactose metabolism	Metabolism	Carbohydrate metabolism;Global and overview maps	2.76155
MsG0380016504.01	ko00500//Starch and sucrose metabolism;ko01100//Metabolic pathways	Metabolism	Carbohydrate metabolism;Global and overview maps	-3.7829
MsG0380015190.01	ko00500//Starch and sucrose metabolism;ko01100//Metabolic pathways	Metabolism	Global and overview maps;Carbohydrate metabolism	1.55049
MsG0380012448.01	ko00500//Starch and sucrose metabolism;ko01100//Metabolic pathways	Metabolism	Global and overview maps;Carbohydrate metabolism	-1.58328
MsG0780041698.01	ko00500//Starch and sucrose metabolism;ko00940//Phenylpropanoid biosynthesis;ko00561//Glycerolipid metabolism;ko00511//Other glycan degradation;ko00460//Cyanoamino acid metabolism;ko01100//Metabolic pathways;ko01110//Biosynthesis of secondary metabolites	Metabolism	Biosynthesis of other secondary metabolites;Carbohydrate metabolism;Metabolism of other amino acids;Lipid metabolism;Global and overview maps;Glycan biosynthesis and metabolism	8.90689
MsG0480021267.01	ko00500//Starch and sucrose metabolism;ko00520//Amino sugar and nucleotide sugar metabolism;ko01110//Biosynthesis of secondary metabolites;ko01100//Metabolic pathways	Metabolism	Carbohydrate metabolism;Global and overview maps	-1.79821
MsG0880042130.01	ko00500//Starch and sucrose metabolism	Metabolism	Carbohydrate metabolism	-1.8551
MsG0780037057.01	ko00500//Starch and sucrose metabolism	Metabolism	Carbohydrate metabolism	1.59493
MsG0580029539.01	ko00500//Starch and sucrose metabolism	Metabolism	Carbohydrate metabolism	1.02504
MsG0580028923.01	ko00500//Starch and sucrose metabolism	Metabolism	Carbohydrate metabolism	1.95217
MsG0480023345.01	ko00500//Starch and sucrose metabolism	Metabolism	Carbohydrate metabolism	-4.47249
MsG0480021789.01	ko00500//Starch and sucrose metabolism	Metabolism	Carbohydrate metabolism	1.65773
MsG0480021786.01	ko00500//Starch and sucrose metabolism	Metabolism	Carbohydrate metabolism	1.37898
MsG0480021783.01	ko00500//Starch and sucrose metabolism	Metabolism	Carbohydrate metabolism	1.0207
MsG0180004375.01	ko00500//Starch and sucrose metabolism	Metabolism	Carbohydrate metabolism	1.5639
MsG0780039891.01	ko00480//Glutathione metabolism;ko01100//Metabolic pathways	Metabolism	Metabolism of other amino acids;Global and overview maps	3.59962
MsG0780038784.01	ko00480//Glutathione metabolism;ko01100//Metabolic pathways	Metabolism	Global and overview maps;Metabolism of other amino acids	1.37538
MsG0280008913.01	ko00480//Glutathione metabolism;ko01100//Metabolic pathways	Metabolism	Global and overview maps;Metabolism of other amino acids	1.27077
MsG0780036874.01	ko00480//Glutathione metabolism	Metabolism	Metabolism of other amino acids	5.26303
MsG0680031254.01	ko00480//Glutathione metabolism	Metabolism	Metabolism of other amino acids	-7.33092
MsG0480018905.01	ko00480//Glutathione metabolism	Metabolism	Metabolism of other amino acids	2.42951
MsG0280010540.01	ko00480//Glutathione metabolism	Metabolism	Metabolism of other amino acids	6.10852
MsG0280007556.01	ko00480//Glutathione metabolism	Metabolism	Metabolism of other amino acids	-7.71425
MsG0180005629.01	ko00480//Glutathione metabolism	Metabolism	Metabolism of other amino acids	-6.98868
MsG0180004941.01	ko00480//Glutathione metabolism	Metabolism	Metabolism of other amino acids	1.60643
MsG0080048198.01	ko00480//Glutathione metabolism	Metabolism	Metabolism of other amino acids	1.72568
MsG0180004309.01	ko00460//Cyanoamino acid metabolism;ko01110//Biosynthesis of secondary metabolites;ko00940//Phenylpropanoid biosynthesis;ko01100//Metabolic pathways;ko04144//Endocytosis;ko00790//Folate biosynthesis;ko00500//Starch and sucrose metabolism	Cellular Processes;Metabolism	Metabolism of cofactors and vitamins;Carbohydrate metabolism;Metabolism of other amino acids;Biosynthesis of other secondary metabolites;Transport and catabolism;Global and overview maps	3.36394
MsG0280006426.01	ko00460//Cyanoamino acid metabolism;ko01110//Biosynthesis of secondary metabolites	Metabolism	Global and overview maps;Metabolism of other amino acids	1.36177
MsG0380015975.01	ko00450//Selenocompound metabolism;ko00270//Cysteine and methionine metabolism	Metabolism	Amino acid metabolism;Metabolism of other amino acids	2.63191
MsG0180004369.01	ko00450//Selenocompound metabolism;ko00270//Cysteine and methionine metabolism	Metabolism	Amino acid metabolism;Metabolism of other amino acids	-1.54377
MsG0280008640.01	ko00410//beta-Alanine metabolism;ko01110//Biosynthesis of secondary metabolites;ko00330//Arginine and proline metabolism;ko01230//Biosynthesis of amino acids;ko01100//Metabolic pathways;ko00270//Cysteine and methionine metabolism;ko00480//Glutathione metabolism	Metabolism	Global and overview maps;Metabolism of other amino acids;Amino acid metabolism	-1.07103
MsG0780041146.01	ko00402//Benzoxazinoid biosynthesis;ko01110//Biosynthesis of secondary metabolites;ko00940//Phenylpropanoid biosynthesis	Metabolism	Global and overview maps;Biosynthesis of other secondary metabolites	-1.06037
MsG0180001152.01	ko00402//Benzoxazinoid biosynthesis;ko01110//Biosynthesis of secondary metabolites;ko00940//Phenylpropanoid biosynthesis	Metabolism	Global and overview maps;Biosynthesis of other secondary metabolites	-1.20071
MsG0280006531.01	ko00380//Tryptophan metabolism;ko01100//Metabolic pathways;ko01110//Biosynthesis of secondary metabolites;ko00591//Linoleic acid metabolism;ko00232//Caffeine metabolism	Metabolism	Global and overview maps;Biosynthesis of other secondary metabolites;Amino acid metabolism;Lipid metabolism	-1.2441
MsG0280010732.01	ko00380//Tryptophan metabolism;ko01100//Metabolic pathways	Metabolism	Global and overview maps;Amino acid metabolism	-1.16942
MsG0180003542.01	ko00360//Phenylalanine metabolism;ko01100//Metabolic pathways;ko00940//Phenylpropanoid biosynthesis;ko01110//Biosynthesis of secondary metabolites	Metabolism	Global and overview maps;Biosynthesis of other secondary metabolites;Amino acid metabolism	1.22183
MsG0480018211.01	ko00330//Arginine and proline metabolism;ko03020//RNA polymerase;ko00360//Phenylalanine metabolism;ko00380//Tryptophan metabolism	Genetic Information Processing;Metabolism	Amino acid metabolism;Transcription	1.38538
MsG0780036812.01	ko00330//Arginine and proline metabolism;ko01110//Biosynthesis of secondary metabolites;ko01100//Metabolic pathways	Metabolism	Global and overview maps;Amino acid metabolism	1.34992
MsG0480018921.01	ko00330//Arginine and proline metabolism;ko01100//Metabolic pathways;ko01230//Biosynthesis of amino acids;ko01110//Biosynthesis of secondary metabolites	Metabolism	Amino acid metabolism;Global and overview maps	-2.69802
MsG0280006346.01	ko00310//Lysine degradation;ko01200//Carbon metabolism;ko00020//Citrate cycle (TCA cycle);ko01110//Biosynthesis of secondary metabolites;ko01100//Metabolic pathways	Metabolism	Carbohydrate metabolism;Global and overview maps;Amino acid metabolism	-1.68661
MsG0680032846.01	ko00280//Valine, leucine and isoleucine degradation;ko03040//Spliceosome	Genetic Information Processing;Metabolism	Amino acid metabolism;Transcription	-8.18488
MsG0180002936.01	ko00270//Cysteine and methionine metabolism;ko01230//Biosynthesis of amino acids;ko00450//Selenocompound metabolism;ko01110//Biosynthesis of secondary metabolites;ko01100//Metabolic pathways	Metabolism	Global and overview maps;Amino acid metabolism;Metabolism of other amino acids	1.41609
MsG0180005586.01	ko00270//Cysteine and methionine metabolism;ko01110//Biosynthesis of secondary metabolites;ko01100//Metabolic pathways	Metabolism	Global and overview maps;Amino acid metabolism	1.20184
MsG0380014467.01	ko00270//Cysteine and methionine metabolism;ko01100//Metabolic pathways;ko01110//Biosynthesis of secondary metabolites;ko01230//Biosynthesis of amino acids;ko00920//Sulfur metabolism;ko01200//Carbon metabolism	Metabolism	Energy metabolism;Global and overview maps;Amino acid metabolism	-1.3017
MsG0380015065.01	ko00270//Cysteine and methionine metabolism;ko01100//Metabolic pathways;ko01110//Biosynthesis of secondary metabolites	Metabolism	Amino acid metabolism;Global and overview maps	3.40432
MsG0180004692.01	ko00270//Cysteine and methionine metabolism;ko01100//Metabolic pathways	Metabolism	Global and overview maps;Amino acid metabolism	-1.43109
MsG0180004244.01	ko00270//Cysteine and methionine metabolism;ko00450//Selenocompound metabolism	Metabolism	Amino acid metabolism;Metabolism of other amino acids	-1.26273
MsG0380012102.01	ko00270//Cysteine and methionine metabolism;ko00410//beta-Alanine metabolism;ko01100//Metabolic pathways;ko00330//Arginine and proline metabolism;ko00480//Glutathione metabolism	Metabolism	Amino acid metabolism;Metabolism of other amino acids;Global and overview maps	7.04439
MsG0380018035.01	ko00250//Alanine, aspartate and glutamate metabolism;ko01100//Metabolic pathways;ko01110//Biosynthesis of secondary metabolites;ko00230//Purine metabolism	Metabolism	Global and overview maps;Nucleotide metabolism;Amino acid metabolism	-1.05526
MsG0880046983.01	ko00240//Pyrimidine metabolism;ko00760//Nicotinate and nicotinamide metabolism	Metabolism	Nucleotide metabolism;Metabolism of cofactors and vitamins	2.49099
MsG0880045480.01	ko00240//Pyrimidine metabolism;ko00230//Purine metabolism	Metabolism	Nucleotide metabolism	-1.51616
MsG0680030757.01	ko00196//Photosynthesis - antenna proteins;ko01100//Metabolic pathways	Metabolism	Energy metabolism;Global and overview maps	1.05214
MsG0880042858.01	ko00196//Photosynthesis - antenna proteins	Metabolism	Energy metabolism	-1.66413
MsG0580026322.01	ko00195//Photosynthesis;ko03040//Spliceosome;ko04626//Plant-pathogen interaction;ko01100//Metabolic pathways	Metabolism;Genetic Information Processing;Organismal Systems	Environmental adaptation;Transcription;Global and overview maps;Energy metabolism	-1.12943
MsG0780041480.01	ko00195//Photosynthesis;ko01100//Metabolic pathways	Metabolism	Energy metabolism;Global and overview maps	1.11548
MsG0580029657.01	ko00195//Photosynthesis;ko01100//Metabolic pathways	Metabolism	Energy metabolism;Global and overview maps	-1.15767
MsG0280007650.01	ko00195//Photosynthesis;ko01100//Metabolic pathways	Metabolism	Energy metabolism;Global and overview maps	-4.04027
MsG0480023187.01	ko00195//Photosynthesis	Metabolism	Energy metabolism	1.10117
MsG0380017406.01	ko00190//Oxidative phosphorylation;ko00195//Photosynthesis;ko01100//Metabolic pathways	Metabolism	Global and overview maps;Energy metabolism	-1.38395
MsG0580025738.01	ko00130//Ubiquinone and other terpenoid-quinone biosynthesis;ko01100//Metabolic pathways;ko01110//Biosynthesis of secondary metabolites	Metabolism	Global and overview maps;Metabolism of cofactors and vitamins	1.41332
MsG0680035881.01	ko00100//Steroid biosynthesis;ko01100//Metabolic pathways;ko01110//Biosynthesis of secondary metabolites	Metabolism	Global and overview maps;Lipid metabolism	1.01639
MsG0480020560.01	ko00073//Cutin, suberine and wax biosynthesis;ko04146//Peroxisome	Cellular Processes;Metabolism	Transport and catabolism;Lipid metabolism	2.89785
MsG0780040711.01	ko00073//Cutin, suberine and wax biosynthesis	Metabolism	Lipid metabolism	-1.08034
MsG0680031762.01	ko00073//Cutin, suberine and wax biosynthesis	Metabolism	Lipid metabolism	7.32093
MsG0480021894.01	ko00073//Cutin, suberine and wax biosynthesis	Metabolism	Lipid metabolism	4.13037
MsG0480021892.01	ko00073//Cutin, suberine and wax biosynthesis	Metabolism	Lipid metabolism	-1.16318
MsG0380016463.01	ko00071//Fatty acid degradation;ko00350//Tyrosine metabolism;ko01100//Metabolic pathways;ko00592//alpha-Linolenic acid metabolism;ko01110//Biosynthesis of secondary metabolites;ko00010//Glycolysis / Gluconeogenesis	Metabolism	Lipid metabolism;Amino acid metabolism;Global and overview maps;Carbohydrate metabolism	-1.31899
MsG0180001276.01	ko00071//Fatty acid degradation;ko00061//Fatty acid biosynthesis;ko01100//Metabolic pathways;ko01212//Fatty acid metabolism;ko04146//Peroxisome	Metabolism;Cellular Processes	Transport and catabolism;Lipid metabolism;Global and overview maps	1.19045
MsG0780036946.01	ko00071//Fatty acid degradation	Metabolism	Lipid metabolism	-1.0239
MsG0380017336.01	ko00062//Fatty acid elongation;ko01110//Biosynthesis of secondary metabolites;ko01100//Metabolic pathways	Metabolism	Global and overview maps;Lipid metabolism	9.60733
MsG0280009108.01	ko00062//Fatty acid elongation;ko01110//Biosynthesis of secondary metabolites;ko01100//Metabolic pathways	Metabolism	Lipid metabolism;Global and overview maps	1.20852
MsG0480020888.01	ko00062//Fatty acid elongation;ko01100//Metabolic pathways;ko01110//Biosynthesis of secondary metabolites	Metabolism	Lipid metabolism;Global and overview maps	1.49951
MsG0580025828.01	ko00061//Fatty acid biosynthesis;ko01100//Metabolic pathways;ko01212//Fatty acid metabolism	Metabolism	Global and overview maps;Lipid metabolism	1.61894
MsG0280007754.01	ko00052//Galactose metabolism;ko01100//Metabolic pathways;ko00500//Starch and sucrose metabolism	Metabolism	Carbohydrate metabolism;Global and overview maps	9.83131
MsG0280011174.01	ko00052//Galactose metabolism;ko00531//Glycosaminoglycan degradation;ko00600//Sphingolipid metabolism;ko00511//Other glycan degradation;ko01100//Metabolic pathways;ko00604//Glycosphingolipid biosynthesis - ganglio series	Metabolism	Global and overview maps;Glycan biosynthesis and metabolism;Carbohydrate metabolism;Lipid metabolism	1.77708
MsG0880047773.01	ko00052//Galactose metabolism;ko00520//Amino sugar and nucleotide sugar metabolism;ko01100//Metabolic pathways	Metabolism	Carbohydrate metabolism;Global and overview maps	-2.96532
MsG0880045671.01	ko00052//Galactose metabolism;ko00511//Other glycan degradation;ko00531//Glycosaminoglycan degradation;ko01100//Metabolic pathways;ko00604//Glycosphingolipid biosynthesis - ganglio series;ko00600//Sphingolipid metabolism	Metabolism	Carbohydrate metabolism;Glycan biosynthesis and metabolism;Global and overview maps;Lipid metabolism	1.53806
MsG0780041389.01	ko00052//Galactose metabolism	Metabolism	Carbohydrate metabolism	-2.61667
MsG0680030354.01	ko00052//Galactose metabolism	Metabolism	Carbohydrate metabolism	-1.40682
MsG0680032057.01	ko00051//Fructose and mannose metabolism;ko01200//Carbon metabolism;ko00030//Pentose phosphate pathway;ko01100//Metabolic pathways;ko01110//Biosynthesis of secondary metabolites;ko00710//Carbon fixation in photosynthetic organisms;ko00010//Glycolysis / Gluconeogenesis	Metabolism	Carbohydrate metabolism;Global and overview maps;Energy metabolism	-1.68229
MsG0180002138.01	ko00051//Fructose and mannose metabolism;ko01110//Biosynthesis of secondary metabolites;ko00030//Pentose phosphate pathway;ko03018//RNA degradation;ko01200//Carbon metabolism;ko01100//Metabolic pathways;ko00010//Glycolysis / Gluconeogenesis;ko01230//Biosynthesis of amino acids;ko00052//Galactose metabolism	Metabolism;Genetic Information Processing	Folding, sorting and degradation;Global and overview maps;Carbohydrate metabolism	1.46713
MsG0880041912.01	ko00051//Fructose and mannose metabolism	Metabolism	Carbohydrate metabolism	-1.26772
MsG0880045104.01	ko00040//Pentose and glucuronate interconversions;ko01100//Metabolic pathways	Metabolism	Global and overview maps;Carbohydrate metabolism	2.16671
MsG0680030795.01	ko00040//Pentose and glucuronate interconversions;ko01100//Metabolic pathways	Metabolism	Global and overview maps;Carbohydrate metabolism	-1.15319
MsG0580025757.01	ko00040//Pentose and glucuronate interconversions;ko01100//Metabolic pathways	Metabolism	Global and overview maps;Carbohydrate metabolism	2.7218
MsG0480023454.01	ko00040//Pentose and glucuronate interconversions;ko01100//Metabolic pathways	Metabolism	Carbohydrate metabolism;Global and overview maps	1.02406
MsG0280007806.01	ko00040//Pentose and glucuronate interconversions;ko01100//Metabolic pathways	Metabolism	Carbohydrate metabolism;Global and overview maps	5.19144
MsG0180004497.01	ko00040//Pentose and glucuronate interconversions;ko01100//Metabolic pathways	Metabolism	Carbohydrate metabolism;Global and overview maps	1.18791
MsG0180003403.01	ko00040//Pentose and glucuronate interconversions;ko01100//Metabolic pathways	Metabolism	Global and overview maps;Carbohydrate metabolism	1.11462
MsG0080049008.01	ko00040//Pentose and glucuronate interconversions;ko01100//Metabolic pathways	Metabolism	Global and overview maps;Carbohydrate metabolism	2.31019
MsG0880046261.01	ko00040//Pentose and glucuronate interconversions	Metabolism	Carbohydrate metabolism	1.27906
MsG0380016245.01	ko00040//Pentose and glucuronate interconversions	Metabolism	Carbohydrate metabolism	3.63227
MsG0180006002.01	ko00040//Pentose and glucuronate interconversions	Metabolism	Carbohydrate metabolism	2.03747
MsG0180003649.01	ko00040//Pentose and glucuronate interconversions	Metabolism	Carbohydrate metabolism	-1.31148
MsG0180003485.01	ko00040//Pentose and glucuronate interconversions	Metabolism	Carbohydrate metabolism	2.6477
MsG0180001988.01	ko00040//Pentose and glucuronate interconversions	Metabolism	Carbohydrate metabolism	2.0271
MsG0480022212.01	ko00010//Glycolysis / Gluconeogenesis;ko00620//Pyruvate metabolism;ko01110//Biosynthesis of secondary metabolites;ko01230//Biosynthesis of amino acids;ko01200//Carbon metabolism;ko01100//Metabolic pathways;ko00230//Purine metabolism	Metabolism	Nucleotide metabolism;Global and overview maps;Carbohydrate metabolism	-2.37587
MsG0380014515.01	ko00010//Glycolysis / Gluconeogenesis;ko00052//Galactose metabolism;ko03018//RNA degradation;ko00051//Fructose and mannose metabolism;ko01110//Biosynthesis of secondary metabolites;ko01100//Metabolic pathways;ko01230//Biosynthesis of amino acids;ko00030//Pentose phosphate pathway;ko01200//Carbon metabolism	Genetic Information Processing;Metabolism	Global and overview maps;Carbohydrate metabolism;Folding, sorting and degradation	-1.19777
